# Supplementary material for: Ensemble learning approach for distinguishing human and computer-generated Arabic reviews
Source: PeerJ Comput Sci. 2024 Sep 30;10:e2345. doi: 10.7717/peerj-cs.2345 (PMC11623131; doi:10.7717/peerj-cs.2345)
Supplement: Supplemental Information 1 [file peerj-cs-10-2345-s001.zip]

Archive with 14 entries (13 files):
- ENGHanen_updated_human_vs_gpt/__MACOSX/
- ENGHanen_updated_human_vs_gpt/__MACOSX/._0_updated_eda_1_Real_or_Fake_ML_ensemble.ipynb
- ENGHanen_updated_human_vs_gpt/__MACOSX/._2_updated_Real_or_Fake_DL_ensemble.ipynb
- ENGHanen_updated_human_vs_gpt/__MACOSX/._3_Ensamble_best_models.ipynb
- ENGHanen_updated_human_vs_gpt/__MACOSX/._Arial.ttf
- ENGHanen_updated_human_vs_gpt/__MACOSX/._real_fake_text.xlsx
- ENGHanen_updated_human_vs_gpt/0_updated_eda_1_Real_or_Fake_ML_ensemble.ipynb
- ENGHanen_updated_human_vs_gpt/2_updated_Real_or_Fake_DL_ensemble.ipynb
- ENGHanen_updated_human_vs_gpt/3_Ensamble_best_models.ipynb
- ENGHanen_updated_human_vs_gpt/Arial.ttf
- ENGHanen_updated_human_vs_gpt/BERT-with_Text.ipynb
- ENGHanen_updated_human_vs_gpt/DL_updated_report.md
- ENGHanen_updated_human_vs_gpt/ML_updated_report.md
- ENGHanen_updated_human_vs_gpt/real_fake_text.xlsx
