# Supplementary material for: Ensemble learning approach for distinguishing human and computer-generated Arabic reviews
Source: PeerJ Comput Sci. 2024 Sep 30;10:e2345. doi: 10.7717/peerj-cs.2345 (PMC11623131; doi:10.7717/peerj-cs.2345)
Supplement: Supplemental Information 1 [file peerj-cs-10-2345-s001.zip › ENGHanen_updated_human_vs_gpt/0_updated_eda_1_Real_or_Fake_ML_ensemble.ipynb]

# %% [markdown]
## Imports

# %% [code]
# Importing necessary libraries
import pandas as pd
import numpy as np
import matplotlib.pyplot as plt

# Importing machine learning modules
from sklearn.model_selection import train_test_split
from sklearn.feature_extraction.text import TfidfVectorizer
from sklearn.linear_model import LogisticRegression
from sklearn.naive_bayes import MultinomialNB
from sklearn.svm import SVC
from sklearn.ensemble import RandomForestClassifier
from sklearn.tree import DecisionTreeClassifier
from sklearn.metrics import accuracy_score, precision_score, recall_score, classification_report

# Set random seed for reproducibility
random_seed = 42


# %% [markdown]
## Data Wrangling

# %% [code]
# Loading the dataset from an Excel file
data = pd.read_excel("real_fake_text.xlsx")

# Displaying a random sample of 10 rows from the dataset
data.sample(10)

# %% [code]
# Checking for missing values in the dataset
missing_values = data.isna().sum()

# Displaying the count of missing values for each column
missing_values


# %% [code]
# Displaying the distribution of labels in the 'label' column
label_distribution = data['label'].value_counts()

# Count of each label
label_distribution


# %% [markdown]
## Data Preprocessing

# %% [code]
# Extracting the 'text_' column and labels from the dataset
texts = data["text_"].tolist()
classes, labels = np.unique(data.label, return_inverse=True)

# Displaying the unique classes in the 'label' column
classes


# %% [code]
# Splitting the dataset into training and testing sets
X_train, X_test, y_train, y_test = train_test_split(texts, labels, test_size=0.3, random_state=random_seed)

# TF-IDF Vectorization of the text data
tfidf_vectorizer = TfidfVectorizer(max_features=5000)
X_train_tfidf = tfidf_vectorizer.fit_transform(X_train)
X_test_tfidf = tfidf_vectorizer.transform(X_test)

# %% [markdown]
Split the data into train/test 70:30

# %% [markdown]
## Classifiers & Training

# %% [code]
import seaborn as sns
from sklearn.metrics import confusion_matrix

def plot_confusion_matrix(true_labels, predicted_labels, classes, title="Model"):
    """
    Plot confusion matrix.

    Args:
        true_labels (list or array-like): True labels.
        predicted_labels (list or array-like): Predicted labels.
        classes (list): List of class names.

    Returns:
        None
    """
    # Compute confusion matrix
    conf_matrix = confusion_matrix(true_labels, predicted_labels)

    # Plot confusion matrix
    plt.figure(figsize=(8, 6))
    sns.set(font_scale=1.2)  # Adjust font size for better readability
    sns.heatmap(conf_matrix, annot=True, fmt='d', cmap='Blues', cbar=False,
                xticklabels=classes,
                yticklabels=classes)
    plt.xlabel('Predicted labels')
    plt.ylabel('True labels')
    plt.title(f'{title} - Confusion Matrix')
    plt.show()


# %% [code]
# List of classifiers
classifiers = {
    "Logistic Regression": LogisticRegression(random_state=random_seed, 
                                              penalty='l2', 
                                              solver='lbfgs', 
                                              max_iter=100),
    "Multinomial Naive Bayes": MultinomialNB(alpha=1.0),
    #"Support Vector Machine": SVC(probability=True, random_state=random_seed, kernel="linear"), # takes much time to run you can uncomment it
    "Random Forest": RandomForestClassifier(random_state=random_seed, 
                                            n_estimators=100, 
                                            criterion='gini'),
    "Decision Tree": DecisionTreeClassifier(random_state=random_seed, criterion='gini', min_samples_split=2)
}

# Results dictionary to store metrics for each classifier
results = {}

# Metrics to include in the visualization
metrics = {
    'Accuracy': accuracy_score,
    'Precision': precision_score,
    'Recall': recall_score
}

# Track maximum accuracy and corresponding classifier
max_accuracy = 0
best_classifier = None

models = []

# Training and Evaluation loop
for name, classifier in classifiers.items():
    # Training
    classifier.fit(X_train_tfidf, y_train)

    # Save trained model/classifier
    models.append(classifier)

    # Prediction
    y_pred = classifier.predict(X_test_tfidf)
    plot_confusion_matrix(y_test, y_pred, classes, title=name)

    # Evaluation
    metrics_values = {}
    for metric_name, metric_func in metrics.items():
        metric_value = metric_func(y_test, y_pred)
        metrics_values[metric_name] = metric_value

    results[name] = metrics_values

    # Print metrics
    print(f"{name} Metrics:")
    for metric_name, metric_value in metrics_values.items():
        print(f"{metric_name}: {metric_value:.4f}")
    print("="*50)

    # Check if current classifier has higher accuracy
    if metrics_values['Accuracy'] > max_accuracy:
        max_accuracy = metrics_values['Accuracy']
        best_classifier = name

# Print the best classifier
print(f"\nBest Classifier based on Accuracy: {best_classifier} with Accuracy: {max_accuracy:.4f}")

# %% [markdown]
- Logistic Regression performs exceptionally well, demonstrating high accuracy, precision, and recall.
- Multinomial Naive Bayes shows good overall performance with respectable accuracy, precision, and recall scores.
- Random Forest exhibits strong performance, achieving high accuracy, precision, and recall.
- Decision Tree performs adequately, but its accuracy, precision, and recall are comparatively lower.


# %% [markdown]
## Evaluation

# %% [code]
# Creating a DataFrame to store the evaluation metrics for each classifier
res_df = pd.DataFrame(results).T

# Displaying the evaluation metrics DataFrame
res_df

# %% [code]
# Visualize results
names = list(results.keys())
metrics_names = list(metrics.keys())
fig, ax = plt.subplots(figsize=(10, 6))

# Plot each metric separately
for i, metric_name in enumerate(metrics_names):
    values = [result[metric_name] for result in results.values()]
    bars = ax.bar(np.arange(len(names)) + i * 0.2, values, width=0.2, label=metric_name)

# Add labels and title
ax.set_ylabel('Score')
ax.set_title('Classifier Metrics Comparison')
ax.set_xticks(np.arange(len(names)) + 0.2)
ax.set_xticklabels(names, rotation=30)
ax.legend()

# Show the plot
plt.show()


# %% [markdown]
## Ensemble

# %% [code]
# Function to ensemble multiple models and calculate accuracy
def ensemble_models(models, X_test, y_test):
    preds = [model.predict_proba(X_test) for model in models]
    pred = sum(preds) / len(preds)

    y_pred = pred.argmax(axis=1)

    accuracy = accuracy_score(y_test, y_pred)

    return accuracy

# Calculate and print the ensemble accuracy
ensemble_acc = ensemble_models(models, X_test_tfidf, y_test)
print(f"Ensemble Models Accuracy: {ensemble_acc}")


# %% [code]
