# Supplementary material for: Ensemble learning approach for distinguishing human and computer-generated Arabic reviews
Source: PeerJ Comput Sci. 2024 Sep 30;10:e2345. doi: 10.7717/peerj-cs.2345 (PMC11623131; doi:10.7717/peerj-cs.2345)
Supplement: Supplemental Information 1 [file peerj-cs-10-2345-s001.zip › ENGHanen_updated_human_vs_gpt/2_updated_Real_or_Fake_DL_ensemble.ipynb]

# %% [markdown]
## Imports

# %% [code]
# Importing necessary libraries
import matplotlib.pyplot as plt
import pandas as pd
import numpy as np

# Data preprocessing and splitting
from sklearn.model_selection import train_test_split
from sklearn.preprocessing import LabelEncoder

# Deep learning libraries
from keras.preprocessing.text import Tokenizer
from keras.preprocessing.sequence import pad_sequences
from keras.models import Sequential
from keras.layers import Embedding, LSTM, Dense, SpatialDropout1D, Conv1D, MaxPooling1D, SimpleRNN
from keras.utils import to_categorical

# Evaluation metrics
from sklearn.metrics import accuracy_score, precision_score, recall_score, classification_report


# %% [markdown]
## Data Wrangling

# %% [code]
# Loading the dataset from an Excel file
data = pd.read_excel("real_fake_text.xlsx")

# Displaying a random sample of 10 rows from the dataset
data.sample(10)


# %% [markdown]
## Data preprocessing

# %% [code]
# Extracting the 'text_' column and labels from the dataset
texts = data["text_"].tolist()
classes, labels = np.unique(data.label, return_inverse=True)

# Displaying the unique classes in the 'label' column
classes


# %% [code]
# Setting parameters for text processing and model training
max_words = 5000
max_len = 128
random_state = 42

# Splitting the dataset into training and testing sets
X_train, X_test, y_train, y_test = train_test_split(texts, labels, test_size=0.3, random_state=random_state)


# %% [markdown]
Split the data into train/test 70:30

# %% [code]
# Tokenizing and padding text sequences for input to the deep learning model
tokenizer = Tokenizer(num_words=max_words, filters='!"#$%&()*+,-./:;<=>?@[\\]^_`{|}~\t\n', lower=True, split=' ')
tokenizer.fit_on_texts(X_train)

# Converting text sequences to numerical sequences
X_train_seq = tokenizer.texts_to_sequences(X_train)
X_test_seq = tokenizer.texts_to_sequences(X_test)

# Padding sequences to ensure uniform length for model input
X_train_pad = pad_sequences(X_train_seq, maxlen=max_len)
X_test_pad = pad_sequences(X_test_seq, maxlen=max_len)

# Converting labels to categorical format for model training
y_train_cat = to_categorical(y_train)
y_test_cat = to_categorical(y_test)


# %% [markdown]
## DL - Model

# %% [code]
import seaborn as sns
from sklearn.metrics import confusion_matrix
from tensorflow.keras.models import Sequential
from tensorflow.keras.layers import Embedding, SpatialDropout1D, LSTM, Conv1D, MaxPooling1D, SimpleRNN, Dense
from sklearn.metrics import accuracy_score, precision_score, recall_score, classification_report

def create_lstm_model(input_dim, output_dim, input_length):
    """
    Create an LSTM model.

    Args:
        input_dim (int): Dimension of the input vocabulary.
        output_dim (int): Dimension of the output embedding.
        input_length (int): Length of input sequences.

    Returns:
        model: Compiled LSTM model.
    """
    model = Sequential()
    model.add(Embedding(input_dim=input_dim, output_dim=output_dim, input_length=input_length))
    model.add(SpatialDropout1D(0.2))
    model.add(LSTM(100))
    model.add(Dense(2, activation='softmax'))
    model.compile(loss='categorical_crossentropy', optimizer='adam', metrics=['accuracy'])
    return model

def create_cnn_model(input_dim, output_dim, input_length):
    """
    Create a CNN model.

    Args:
        input_dim (int): Dimension of the input vocabulary.
        output_dim (int): Dimension of the output embedding.
        input_length (int): Length of input sequences.

    Returns:
        model: Compiled CNN model.
    """
    model = Sequential()
    model.add(Embedding(input_dim=input_dim, output_dim=output_dim, input_length=input_length))
    model.add(Conv1D(128, 5, activation='relu'))
    model.add(MaxPooling1D(pool_size=4))
    model.add(LSTM(100))
    model.add(Dense(2, activation='softmax'))
    model.compile(loss='categorical_crossentropy', optimizer='adam', metrics=['accuracy'])
    return model

def create_rnn_model(input_dim, output_dim, input_length):
    """
    Create an RNN model.

    Args:
        input_dim (int): Dimension of the input vocabulary.
        output_dim (int): Dimension of the output embedding.
        input_length (int): Length of input sequences.

    Returns:
        model: Compiled RNN model.
    """
    model = Sequential()
    model.add(Embedding(input_dim=input_dim, output_dim=output_dim, input_length=input_length))
    model.add(SpatialDropout1D(0.2))
    model.add(SimpleRNN(100))
    model.add(Dense(2, activation='softmax'))
    model.compile(loss='categorical_crossentropy', optimizer='adam', metrics=['accuracy'])
    return model

def train_and_evaluate_model(model, X_train, y_train, X_test, y_test, epochs=6, batch_size=32):
    """
    Train and evaluate the model.

    Args:
        model: Compiled model.
        X_train (numpy array): Training data.
        y_train (numpy array): Training labels.
        X_test (numpy array): Testing data.
        y_test (numpy array): Testing labels.
        epochs (int): Number of epochs for training.
        batch_size (int): Batch size for training.

    Returns:
        y_pred (numpy array): Predictions on the test data.
        accuracy (float): Accuracy of the model.
        precision (float): Precision of the model.
        recall (float): Recall of the model.
        report (str): Classification report.
    """
    history = model.fit(X_train, y_train, epochs=epochs, batch_size=batch_size, validation_data=(X_test, y_test), verbose=1)
    y_pred = model.predict(X_test).argmax(1)

    accuracy = accuracy_score(np.argmax(y_test, axis=1), y_pred)
    precision = precision_score(np.argmax(y_test, axis=1), y_pred)
    recall = recall_score(np.argmax(y_test, axis=1), y_pred)

    report = classification_report(np.argmax(y_test, axis=1), y_pred)
    return history, y_pred, accuracy, precision, recall, report


def plot_confusion_matrix(true_labels, predicted_labels, classes, title="Model"):
    """
    Plot confusion matrix.

    Args:
        true_labels (list or array-like): True labels.
        predicted_labels (list or array-like): Predicted labels.
        classes (list): List of class names.

    Returns:
        None
    """
    # Compute confusion matrix
    conf_matrix = confusion_matrix(true_labels, predicted_labels)

    # Plot confusion matrix
    plt.figure(figsize=(8, 6))
    sns.set(font_scale=1.2)  # Adjust font size for better readability
    sns.heatmap(conf_matrix, annot=True, fmt='d', cmap='Blues', cbar=False,
                xticklabels=classes,
                yticklabels=classes)
    plt.xlabel('Predicted labels')
    plt.ylabel('True labels')
    plt.title(f'{title} - Confusion Matrix')
    plt.show()

def plot_training_history(history, title):
    """
    Plot training history.

    Args:
        history (History): Keras History object containing training history.

    Returns:
        None
    """
    # Create wider figure
    plt.figure(figsize=(12, 6))

    # Plot training & validation accuracy values
    plt.plot(history.history['accuracy'], marker='o')
    plt.plot(history.history['val_accuracy'], marker='o')
    plt.title(f'{title} - Model accuracy')
    plt.ylabel('Accuracy')
    plt.xlabel('Epoch')
    plt.legend(['Train', 'Test'], loc='upper left')
    plt.show()

    # Create wider figure
    plt.figure(figsize=(12, 6))

    # Plot training & validation loss values
    plt.plot(history.history['loss'], marker='o')
    plt.plot(history.history['val_loss'], marker='o')
    plt.title(f'{title} - Model Loss')
    plt.ylabel('Loss')
    plt.xlabel('Epoch')
    plt.legend(['Train', 'Test'], loc='upper left')
    plt.show()


# %% [markdown]
Compilation configuration:

- Loss Function: categorical_crossentropy
- Optimizer: Adam
- LearningRate: 0.001
- metric: Accuracy


# %% [markdown]
## Training

# %% [code]
# LSTM Model
lstm_model = create_lstm_model(max_words, 128, max_len)
lstm_history, lstm_pred, lstm_accuracy, lstm_precision, lstm_recall, _ = train_and_evaluate_model(lstm_model, X_train_pad, y_train_cat, X_test_pad, y_test_cat)

# %% [code]
print("LSTM Model:")
print("Accuracy:", lstm_accuracy)
print("Precision:", lstm_precision)
print("Recall:", lstm_recall)

# %% [code]
# confusion matrix
plot_confusion_matrix(y_test_cat.argmax(axis=1), lstm_pred, classes, "LSTM")

# %% [code]
# model parameters
lstm_model.summary()

# %% [code]
# Classification report
print(_)

# %% [code]
# train/ test loss and accuracy
plot_training_history(lstm_history, "LSTM")

# %% [code]
# CNN Model
cnn_model = create_cnn_model(max_words, 128, max_len)
cnn_history, cnn_pred, cnn_accuracy, cnn_precision, cnn_recall, _ = train_and_evaluate_model(cnn_model, X_train_pad, y_train_cat, X_test_pad, y_test_cat)

# %% [code]
print("\nCNN Model:")
print("Accuracy:", cnn_accuracy)
print("Precision:", cnn_precision)
print("Recall:", cnn_recall)

# %% [code]
# confusion matrix
plot_confusion_matrix(y_test_cat.argmax(axis=1), cnn_pred, classes, "CNN")

# %% [code]
# model parameters
cnn_model.summary()

# %% [code]
# Classification report
print(_)

# %% [code]
# train/ test loss and accuracy
plot_training_history(cnn_history, "CNN")

# %% [code]
# RNN Model
rnn_model = create_rnn_model(max_words, 128, max_len)
rnn_history, rnn_pred, rnn_accuracy, rnn_precision, rnn_recall, _ = train_and_evaluate_model(rnn_model, X_train_pad, y_train_cat, X_test_pad, y_test_cat)

# %% [code]
print("\nRNN Model:")
print("Accuracy:", rnn_accuracy)
print("Precision:", rnn_precision)
print("Recall:", rnn_recall)

# %% [code]
# confusion matrix
plot_confusion_matrix(y_test_cat.argmax(axis=1), rnn_pred, classes, "RNN")

# %% [code]
# model parameters
rnn_model.summary()

# %% [code]
# Classification report
print(_)

# %% [code]
# train/ test loss and accuracy
plot_training_history(rnn_history, "RNN")

# %% [markdown]
## Evaluation & Visualization

# %% [code]
# Visualizing results for LSTM, CNN, and RNN models
models = ['LSTM', 'CNN', 'RNN']
accuracy_scores = [lstm_accuracy, cnn_accuracy, rnn_accuracy]
precision_scores = [lstm_precision, cnn_precision, rnn_precision]
recall_scores = [lstm_recall, cnn_recall, rnn_recall]

fig, ax = plt.subplots(figsize=(12, 6))

bar_width = 0.2
bar_positions = np.arange(len(models))

# Plotting accuracy, precision, and recall scores for each model
ax.bar(bar_positions - bar_width, accuracy_scores, width=bar_width, label='Accuracy', align='center')
ax.bar(bar_positions, precision_scores, width=bar_width, label='Precision', align='center')
ax.bar(bar_positions + bar_width, recall_scores, width=bar_width, label='Recall', align='center')

ax.set_xticks(bar_positions)
ax.set_xticklabels(models)
ax.set_ylabel('Scores')
ax.set_title('Models Comparison')
ax.legend()

plt.show()


# %% [code]
# Creating a DataFrame to store the evaluation metrics for LSTM, CNN, and RNN models
res_df = pd.DataFrame([accuracy_scores, precision_scores, recall_scores], index=["Accuracy", "Precision", "Recall"], columns=models).T

# Displaying the evaluation metrics DataFrame
res_df


# %% [code]
# Determining the best model based on accuracy
best_model = models[np.argmax(accuracy_scores)]
print(f"Best Model based on Accuracy: {best_model} with Accuracy: {max(accuracy_scores)}")


# %% [markdown]
## Ensemble

# %% [code]
# List of models for ensemble
models = [lstm_model, cnn_model, rnn_model]

# Function to ensemble multiple models and calculate accuracy
def ensemble_models(models, X_test, y_test):
    preds = [model.predict(X_test, verbose=0) for model in models]
    pred = sum(preds) / len(preds)

    y_pred = pred.argmax(axis=1)
    y_test = y_test.argmax(axis=1)

    accuracy = accuracy_score(y_test, y_pred)

    return accuracy


# %% [code]
# Calculate and print the ensemble accuracy
ensemble_acc = ensemble_models(models, X_test_pad, y_test_cat)
print(f"Ensemble Models Accuracy: {ensemble_acc}")

# %% [markdown]
The ensemble of LSTM, CNN, and RNN models achieved an impressive accuracy of 89.1%, demonstrating the effectiveness of combining diverse models for enhanced performance.

# %% [code]
