# Supplementary material for: Ensemble learning approach for distinguishing human and computer-generated Arabic reviews
Source: PeerJ Comput Sci. 2024 Sep 30;10:e2345. doi: 10.7717/peerj-cs.2345 (PMC11623131; doi:10.7717/peerj-cs.2345)
Supplement: Supplemental Information 1 [file peerj-cs-10-2345-s001.zip › ENGHanen_updated_human_vs_gpt/3_Ensamble_best_models.ipynb]

# %% [markdown]
## Imports

# %% [code]
# Importing necessary libraries
import pandas as pd
import numpy as np
import matplotlib.pyplot as plt

# Data splitting and vectorization
from sklearn.model_selection import train_test_split
from sklearn.feature_extraction.text import TfidfVectorizer

# Logistic Regression model
from sklearn.linear_model import LogisticRegression

# Evaluation metrics
from sklearn.metrics import accuracy_score, precision_score, recall_score, classification_report

# Set random seed for reproducibility
random_seed = 42


# %% [markdown]
## Data Wrangling

# %% [code]
# Loading the dataset from an Excel file
data = pd.read_excel("real_fake_text.xlsx")

# Displaying a random sample of 10 rows from the dataset
data.sample(10)


# %% [code]
# Extracting the 'text_' column and labels from the dataset
texts = data["text_"].tolist()
classes, labels = np.unique(data.label, return_inverse=True)

# Displaying the unique classes in the 'label' column
classes


# %% [code]
# Splitting the dataset into training and testing sets
X_train, X_test, y_train, y_test = train_test_split(texts, labels, test_size=0.2, random_state=random_seed)

# %% [markdown]
## MachineLearning

# %% [code]
# TF-IDF Vectorization of text data
tfidf_vectorizer = TfidfVectorizer(max_features=5000)
X_train_tfidf = tfidf_vectorizer.fit_transform(X_train)
X_test_tfidf = tfidf_vectorizer.transform(X_test)


# %% [code]
# Logistic Regression model training
clf = LogisticRegression(random_state=random_seed)
clf.fit(X_train_tfidf, y_train)

# Prediction using the trained model
clf_pred = clf.predict_proba(X_test_tfidf)


# %% [markdown]
## Deep Learning

# %% [code]
# Importing Keras libraries for text processing and deep learning
from keras.preprocessing.text import Tokenizer
from keras.preprocessing.sequence import pad_sequences
from keras.models import Sequential
from keras.layers import Embedding, LSTM, Dense, SpatialDropout1D, Conv1D, MaxPooling1D, SimpleRNN
from keras.utils import to_categorical


# %% [code]
max_words=5000
max_len=128

# Tokenizing and padding text sequences for input to the deep learning model
tokenizer = Tokenizer(num_words=max_words, filters='!"#$%&()*+,-./:;<=>?@[\\]^_`{|}~\t\n', lower=True, split=' ')
tokenizer.fit_on_texts(X_train)

# Converting text sequences to numerical sequences
X_train_seq = tokenizer.texts_to_sequences(X_train)
X_test_seq = tokenizer.texts_to_sequences(X_test)

# Padding sequences to ensure uniform length for model input
X_train_pad = pad_sequences(X_train_seq, maxlen=max_len)
X_test_pad = pad_sequences(X_test_seq, maxlen=max_len)

# Converting labels to categorical format for model training
y_train_cat = to_categorical(y_train)
y_test_cat = to_categorical(y_test)


# %% [code]
# Function to create a CNN model
def create_cnn_model(input_dim, output_dim, input_length):
    model = Sequential()
    model.add(Embedding(input_dim=input_dim, output_dim=output_dim, input_length=input_length))
    model.add(Conv1D(128, 5, activation='relu'))
    model.add(MaxPooling1D(pool_size=4))
    model.add(LSTM(100))
    model.add(Dense(2, activation='softmax'))
    model.compile(loss='categorical_crossentropy', optimizer='adam', metrics=['accuracy'])
    return model

# Function to train and evaluate the model
def train_and_evaluate_model(model, X_train, y_train, X_test, y_test, epochs=6, batch_size=64):
    model.fit(X_train, y_train, epochs=epochs, batch_size=batch_size, validation_data=(X_test, y_test), verbose=1)
    y_pred = model.predict(X_test).argmax(1)

    accuracy = accuracy_score(np.argmax(y_test, axis=1), y_pred)
    precision = precision_score(np.argmax(y_test, axis=1), y_pred)
    recall = recall_score(np.argmax(y_test, axis=1), y_pred)

    report = classification_report(np.argmax(y_test, axis=1), y_pred)
    return accuracy, precision, recall, report


# %% [code]
# CNN Model
cnn_model = create_cnn_model(max_words, 128, max_len)
cnn_accuracy, cnn_precision, cnn_recall, _ = train_and_evaluate_model(cnn_model, X_train_pad, y_train_cat, X_test_pad, y_test_cat)

# %% [markdown]
## Ensemble

# %% [code]
# Function to ensemble logistic regression and deep learning models and calculate accuracy
def ensemble_models(clf, model, X_test_tfidf, X_test_pad, y_test):
    preds = [clf.predict_proba(X_test_tfidf), model.predict(X_test_pad, verbose=0)]
    pred = sum(preds) / len(preds)

    y_pred = pred.argmax(axis=1)
    y_test = y_test

    accuracy = accuracy_score(y_test, y_pred)

    return y_pred, accuracy

# Calculate and print the ensemble accuracy
y_pred, ensemble_acc = ensemble_models(clf, cnn_model, X_test_tfidf, X_test_pad, y_test)
print(f"Ensemble Models Accuracy: {ensemble_acc}")

# %% [code]
from sklearn.metrics import confusion_matrix
import seaborn as sns
import matplotlib.pyplot as plt

# Assuming y_pred and y_test are already defined
cm = confusion_matrix(y_test, y_pred)

# Displaying the confusion matrix using a heatmap
plt.figure(figsize=(8, 6))
sns.heatmap(cm, annot=True, fmt='d', cmap='Blues', xticklabels=classes, yticklabels=classes)
plt.title('Confusion Matrix')
plt.xlabel('Predicted Label')
plt.ylabel('True Label')
plt.show()

# %% [code]
# Find indices where predictions (y_pred) do not match true labels (y_test)
missing_indices = np.where(y_pred != y_test)[0]

# Extract miss-classified articles from the test set (X_test) using the identified indices
miss_classified_articles = [X_test[index] for index in missing_indices]

# %% [code]
!pip install -q arabic-reshaper python-bidi ar_wordcloud

# %% [code]
import arabic_reshaper  # Import the arabic_reshaper library for reshaping Arabic text
from bidi.algorithm import get_display  # Import the get_display function from bidi.algorithm for bidirectional text support
from wordcloud import WordCloud  # Import the WordCloud class from the wordcloud library

# %% [code]
def column_to_wordcloud(data):
    # Concatenate and reshape the Arabic text from the 'data' column
    text = " ".join(arabic_reshaper.reshape(t) for t in data)

    # Uncomment the line below if bidirectional text support is needed
    # text = get_display(text)

    # Create and configure the WordCloud object
    wordcloud = WordCloud(
        font_path="Arial.ttf",  # Specify the font path for better Arabic text rendering
        width=3500,  # Set the width of the word cloud image
        height=2000,  # Set the height of the word cloud image
        background_color='white'  # Set the background color of the word cloud image
    ).generate(text)

    # Display the generated word cloud image
    plt.imshow(wordcloud, interpolation="bilinear")
    plt.axis("off")  # Turn off the axis labels
    plt.show()

# Assuming 'miss_classified_articles' is a list of misclassified Arabic text articles
column_to_wordcloud(miss_classified_articles)

# %% [code]
