# Supplementary material for: Ensemble learning approach for distinguishing human and computer-generated Arabic reviews
Source: PeerJ Comput Sci. 2024 Sep 30;10:e2345. doi: 10.7717/peerj-cs.2345 (PMC11623131; doi:10.7717/peerj-cs.2345)
Supplement: Supplemental Information 1 [file peerj-cs-10-2345-s001.zip › ENGHanen_updated_human_vs_gpt/BERT-with_Text.ipynb]

# %% [code]
import pandas as pd
from sklearn.model_selection import train_test_split
from sklearn.feature_extraction.text import TfidfVectorizer
from sklearn.preprocessing import StandardScaler
from transformers import BertTokenizer, BertModel
import torch
from nltk.corpus import stopwords

# Load the dataset
data = pd.read_excel('real_fake_text.xlsx')  # Replace with your dataset path
data

# %% [code]
data['label'].value_counts()

# %% [code]
import matplotlib.pyplot as plt


class_counts = data['label'].value_counts()

# Define colors for the bars
colors = ['Red', 'Blue']

# Plotting the bar chart with custom colors
plt.bar(class_counts.index, class_counts.values, color=colors)

# Adding labels and title
plt.xlabel('Class')
plt.ylabel('Count')
plt.title('Distribution of label')

# Adding class labels to the x-axis
plt.xticks(class_counts.index, ['Female', 'Male'])

# Display the plot
plt.show()


# %% [markdown]
# **text preprocessing (Arabic)**

# %% [code]
pip install emoji

# %% [code]
import nltk
nltk.download('punkt')
nltk.download('stopwords')
stopwords.words('arabic')

# %% [code]
import re  # Import regular expression module for text processing
import emoji  # Import emoji library for handling emojis
from nltk.tokenize import word_tokenize  # Import word tokenizer from NLTK
from nltk.corpus import stopwords  # Import stopwords from NLTK
from pandas import DataFrame  # Import DataFrame from pandas for handling data
from nltk.stem import ISRIStemmer  # Import stemmer from NLTK for Arabic text normalization
from nltk.stem import SnowballStemmer  # Import Snowball stemmer from NLTK
import pandas as pd  # Import pandas for data manipulation

# Define a function to normalize Arabic text
def normalize(text):
    # Replace various Arabic characters with their standard forms
    text = re.sub("[إأٱآا]", "ا", text)
    text = re.sub("ى", "ي", text)
    text = re.sub("_", " ", text)
    text = re.sub("#", " ", text)
    text = re.sub("ؤ", "و", text)
    text = re.sub("ة", "ه", text)
    # Define a regex pattern to remove Arabic diacritics and other noise
    noise = re.compile(""" ّ    | # Tashdid
                             َ    | # Fatha
                             ً    | # Tanwin Fath
                             ُ    | # Damma
                             ٌ    | # Tanwin Damm
                             ِ    | # Kasra
                             ٍ    | # Tanwin Kasr
                             ْ    | # Sukun
                             ـ     # Tatwil/Kashida
                         """, re.VERBOSE)
    # Remove diacritics and noise from the text
    text = re.sub(noise, '', text)
    return text

# Define a function to remove stopwords from the text
def stopwordremoval(text):
    stop = stopwords.words("arabic")  # Get Arabic stopwords
    needed_words = []
    words = word_tokenize(text)
    # Remove stopwords and words with length less than 2 characters
    for w in words:
        if len(w) >= 2 and w not in stop:
            needed_words.append(w)
    filterd_sent = " ".join(needed_words)
    return filterd_sent

# Define a function to convert emojis to text representations and remove them
def give_emoji_free_text(text):
    text_with_emojis_converted = emoji.demojize(text)  # Convert emojis to text
    clean_text = re.sub(r':[a-zA-Z_]+:', '', text_with_emojis_converted)  # Remove emojis and text representations
    return clean_text


# Define a function to remove non-Arabic characters, Arabic numbers, and Arabic question marks from the text
def removenonarabic(text):
    # Remove non-Arabic characters, Arabic numbers, and Arabic question marks
    cleaned_text = re.sub(r'[^\u0600-\u06FF\s]', '', text)
    return cleaned_text.strip()

# Define a function to remove symbols and non-Arabic characters from the text
def remove_symbols(text):
    cleaned_text = re.sub(r'[^\w\s\u0600-\u06FF]', '', text)  # Remove symbols and non-Arabic characters
    # Remove Arabic numbers and symbols
    cleaned_text = re.sub(r'[٪،?%,٠١٢٣٤٥٦٧٨٩؟]', '', cleaned_text)
    return cleaned_text.strip()

# Define a function to remove numbers, diacritics, and non-Arabic characters from the text
def removenumbersanddiacritics(text):
    # Remove numbers, diacritics, and non-Arabic characters
    cleaned_text = re.sub(r'[^\u0600-\u06FF\s]', '', text)
    return cleaned_text.strip()


# Define a function to remove repeating characters and repeated words from the text
def remove_repeating_char(text):
    # Use a regular expression to remove repeated words
    cleaned_text = re.sub(r'\b(\w+)\s+\1\b', r'\1', text)
    # Use a regular expression to remove repeated charachters
    return re.sub(r'(.)\1{2,}', r'\1\1', cleaned_text)

# Define a function to prepare the dataset by applying text preprocessing steps
def preparedatasets(data):
    sentences = []
    for index, r in data.iterrows():
        if pd.notna(r['text_']):  # Check if the comment is not NaN
            #print("Original comment:", r['comments'])  # Debug print
            text = normalize(r['text_'])  # Normalize Arabic text
            text = stopwordremoval(text)  # Remove stopwords
            text = removenonarabic(text)  # Remove non-Arabic characters and specified numbers/symbols
            text = remove_symbols(text)  # Remove symbols and non-Arabic characters
            text = removenumbersanddiacritics(text)  # Remove numbers, diacritics, and non-Arabic characters
            text = remove_repeating_char(text)  # Remove repeating characters
            print("After removing symbols:", text)  # Debug print
            sentences.append([text, r['label']])  # Append preprocessed text and label
    df_sentence = DataFrame(sentences, columns=["text_", "label"])  # Convert to DataFrame
    return df_sentence


# %% [code]
# run data processing

data=preparedatasets(data)
data

# %% [code]
import pandas as pd
from sklearn.model_selection import train_test_split


# Convert labels from strings to integers
label_map = {'fake': 0, 'real': 1}
data['label'] = data['label'].map(label_map)

X = data['text_']
y = data['label']

# Train-test split
X_train, X_test, y_train, y_test = train_test_split(X, y, test_size=0.2, random_state=42)


# %% [code]
# Define Dataset and DataLoader Creation Function

import torch
from torch.utils.data import Dataset, DataLoader
from transformers import AutoTokenizer

class TextDataset(Dataset):
    def __init__(self, texts, labels, tokenizer, max_len):
        self.texts = texts
        self.labels = labels
        self.tokenizer = tokenizer
        self.max_len = max_len

    def __len__(self):
        return len(self.texts)

    def __getitem__(self, idx):
        text = str(self.texts[idx])
        label = self.labels[idx]
        encoding = self.tokenizer.encode_plus(
            text,
            add_special_tokens=True,
            max_length=self.max_len,
            return_token_type_ids=False,
            padding='max_length',
            truncation=True,
            return_attention_mask=True,
            return_tensors='pt',
        )
        return {
            'text': text,
            'input_ids': encoding['input_ids'].flatten(),
            'attention_mask': encoding['attention_mask'].flatten(),
            'label': torch.tensor(label, dtype=torch.long)
        }

def create_data_loader(df, tokenizer, max_len, batch_size):
    ds = TextDataset(
        texts=df.text.to_numpy(),
        labels=df.label.to_numpy(),
        tokenizer=tokenizer,
        max_len=max_len
    )
    return DataLoader(
        ds,
        batch_size=batch_size,
        num_workers=4
    )


# %% [markdown]
#   Load AraBERT Tokenizer and Create DataLoaders

# %% [code]
# Load AraBERT tokenizer
arabert_tokenizer = AutoTokenizer.from_pretrained("aubmindlab/bert-base-arabertv2")

# Create dataloaders
BATCH_SIZE = 16
MAX_LEN = 128

train_data_loader_arabert = create_data_loader(pd.DataFrame({'text': X_train, 'label': y_train}), arabert_tokenizer, MAX_LEN, BATCH_SIZE)
test_data_loader_arabert = create_data_loader(pd.DataFrame({'text': X_test, 'label': y_test}), arabert_tokenizer, MAX_LEN, BATCH_SIZE)


# %% [code]
# Load AraBERT Model

from transformers import AutoModelForSequenceClassification

# Load AraBERT model
arabert_model = AutoModelForSequenceClassification.from_pretrained("aubmindlab/bert-base-arabertv2", num_labels=2)


# %% [code]
# Define Training Arguments

from transformers import TrainingArguments

# Training arguments
training_args = TrainingArguments(
    output_dir='./results',
    num_train_epochs=1,
    per_device_train_batch_size=BATCH_SIZE,
    per_device_eval_batch_size=BATCH_SIZE,
    warmup_steps=500,
    weight_decay=0.01,
    logging_dir='./logs',
    logging_steps=10,
)


# %% [code]
# Define and Train AraBERT Model

from transformers import Trainer

# Trainer for AraBERT
trainer_arabert = Trainer(
    model=arabert_model,
    args=training_args,
    train_dataset=train_data_loader_arabert.dataset,
    eval_dataset=test_data_loader_arabert.dataset,
)

# Train AraBERT model
trainer_arabert.train()


# %% [markdown]
# **Evaluate AraBERT Model**

# %% [code]
# Evaluate AraBERT Model

# Evaluate AraBERT model
arabert_eval_result = trainer_arabert.evaluate()
print(f"AraBERT Evaluation Result: {arabert_eval_result}")


# %% [code]
import numpy as np
import matplotlib.pyplot as plt
import seaborn as sns
from sklearn.metrics import classification_report, confusion_matrix, roc_auc_score, roc_curve
from sklearn.preprocessing import label_binarize

def evaluate_model(trainer, test_data_loader):
    # Get predictions
    preds_output = trainer.predict(test_data_loader.dataset)
    preds = np.argmax(preds_output.predictions, axis=1)
    labels = preds_output.label_ids
    
    # Print classification report
    print("\nClassification Report:")
    print(classification_report(labels, preds, target_names=['fake', 'real']))
    
    # Plot confusion matrix
    cm = confusion_matrix(labels, preds)
    plt.figure(figsize=(8, 6))
    sns.set(font_scale=1.2)
    sns.heatmap(cm, annot=True, fmt='d', cmap='Blues', cbar=False, annot_kws={'size': 14})
    plt.xlabel('Predicted Label')
    plt.ylabel('True Label')
    plt.title('Confusion Matrix')
    plt.xticks(rotation=45)
    plt.yticks(rotation=0)
    plt.show()
    
    # Calculate AUC
    labels_bin = label_binarize(labels, classes=[0, 1])
    preds_prob = preds_output.predictions[:, 1]  # Get the probabilities for the positive class
    auc = roc_auc_score(labels_bin, preds_prob)
    print(f"AUC: {auc}")
    
    # Plot ROC curve
    fpr, tpr, _ = roc_curve(labels_bin, preds_prob)
    plt.figure(figsize=(8, 6))
    plt.plot(fpr, tpr, color='darkorange', lw=2, label=f'ROC Curve (AUC = {auc:.2f})')
    plt.plot([0, 1], [0, 1], color='navy', lw=2, linestyle='--')
    plt.xlabel('False Positive Rate')
    plt.ylabel('True Positive Rate')
    plt.title('Receiver Operating Characteristic (ROC) Curve')
    plt.legend()
    plt.grid(True)
    plt.show()


# %% [code]
# Evaluate AraBERT model
evaluate_model(trainer_arabert, test_data_loader_arabert)


# %% [markdown]
# Load DistilBERT Tokenizer and Create DataLoaders

# %% [code]
from transformers import DistilBertForSequenceClassification
from transformers import DistilBertTokenizer


# Load DistilBERT tokenizer
distilbert_tokenizer = DistilBertTokenizer.from_pretrained("distilbert-base-uncased")

# Create dataloaders
BATCH_SIZE = 16
MAX_LEN = 128

train_data_loader_distilbert = create_data_loader(pd.DataFrame({'text': X_train, 'label': y_train}), distilbert_tokenizer, MAX_LEN, BATCH_SIZE)
test_data_loader_distilbert = create_data_loader(pd.DataFrame({'text': X_test, 'label': y_test}), distilbert_tokenizer, MAX_LEN, BATCH_SIZE)


# %% [code]
# Load DistilBERT Model

from transformers import DistilBertForSequenceClassification

# Load DistilBERT model
distilbert_model = DistilBertForSequenceClassification.from_pretrained("distilbert-base-uncased", num_labels=2)


# %% [code]
# Define Training Arguments

from transformers import TrainingArguments

# Training arguments
training_args = TrainingArguments(
    output_dir='./results',
    num_train_epochs=1,
    per_device_train_batch_size=BATCH_SIZE,
    per_device_eval_batch_size=BATCH_SIZE,
    warmup_steps=500,
    weight_decay=0.01,
    logging_dir='./logs',
    logging_steps=10,
)


# %% [code]
# Define and Train DistilBERT Model

from transformers import Trainer

# Trainer for DistilBERT
trainer_distilbert = Trainer(
    model=distilbert_model,
    args=training_args,
    train_dataset=train_data_loader_distilbert.dataset,
    eval_dataset=test_data_loader_distilbert.dataset,
)

# Train DistilBERT model
trainer_distilbert.train()


# %% [markdown]
# **Evaluate DistilBERT Model**

# %% [code]
# Evaluate DistilBERT Model

# Evaluate DistilBERT model
distilbert_eval_result = trainer_distilbert.evaluate()
print(f"DistilBERT Evaluation Result: {distilbert_eval_result}")


# %% [code]
# Evaluate DistilBERT model
evaluate_model(trainer_distilbert, test_data_loader_distilbert)
