# Supplementary material for: Ensemble learning approach for distinguishing human and computer-generated Arabic reviews
Source: PeerJ Comput Sci. 2024 Sep 30;10:e2345. doi: 10.7717/peerj-cs.2345 (PMC11623131; doi:10.7717/peerj-cs.2345)
Supplement: Supplemental Information 1 [file peerj-cs-10-2345-s001.zip › ENGHanen_updated_human_vs_gpt/DL_updated_report.md]

**Title: Deep Learning Ensemble for Real vs. Fake Text Classification: A Comprehensive Report**

**1. Introduction**
   - The task of distinguishing between real and fake text holds significant importance in various domains such as news verification, social media analysis, etc.
   - The objective of this study is to utilize deep learning techniques to build a robust ensemble model capable of accurately classifying text as real or fake.

**2. Data Preprocessing**
   - The dataset was loaded from an Excel file containing text data.
   - Text preprocessing steps included tokenization, padding sequences, and converting labels to categorical format.
   - The dataset was split into training and testing sets with a ratio of 70:30.

**3. Deep Learning Models**
   - Three deep learning architectures were employed: LSTM, CNN, and RNN.
   - Each model's architecture consisted of embedding layers followed by specific recurrent or convolutional layers.
   - Model parameters were set as follows: 
     - **Max Words**: 5000
     - **Max Length**: 128
     - **Random State**: 42
   - Compilation configuration for all models:
     - **Loss Function**: Categorical Crossentropy
     - **Optimizer**: Adam
     - **Learning Rate**: 0.001
     - **Metrics**: Accuracy
   
**4. Model Training and Evaluation**
   - Each model was trained and evaluated using the training and testing sets.
   - Training history, including accuracy and loss curves, was visualized for each model.
   - Evaluation metrics such as accuracy, precision, recall, classification report, and confusion matrix were computed for each model.
   - Training and testing loss for each model were recorded.

**5. Results and Discussion**
   - **LSTM Model**:
     - Achieved an accuracy of 88.95% with a testing loss of 0.3894.
   - **CNN Model**:
     - Achieved an accuracy of 88.15% with a testing loss of 0.6113.
   - **RNN Model**:
     - Achieved an accuracy of 86.88% with a testing loss of 0.5437.
   - Comparative analysis of individual model performances highlighted LSTM as the best-performing model based on accuracy.
   - The confusion matrices provided insights into the model's performance in terms of true positive, true negative, false positive, and false negative predictions.

**6. Ensemble Approach**
   - An ensemble model was created by combining predictions from LSTM, CNN, and RNN models.
   - The ensemble model achieved an accuracy of 89.57%, outperforming individual models.
   - Ensemble learning demonstrated its effectiveness in improving classification performance by leveraging diverse model architectures.

**7. Conclusion**
   - The ensemble of LSTM, CNN, and RNN models showcased the highest accuracy of 89.57%.
   - The study emphasizes the significance of ensemble learning in enhancing text classification tasks.
   - Future research may explore additional deep learning architectures or ensemble strategies for further performance improvement.

**8. Appendices**
   - Code snippets for data preprocessing, model implementation, and evaluation.
   - Visualization of training history, confusion matrices, and ensemble accuracy calculation.

**9. References**
   - Citations for relevant research papers, libraries, and resources used in the project.

This comprehensive report provides a detailed analysis of the deep learning ensemble approach for real vs. fake text classification, encompassing methodology, results, and discussions on implications and future directions.
