# Supplementary material for: Ensemble learning approach for distinguishing human and computer-generated Arabic reviews
Source: PeerJ Comput Sci. 2024 Sep 30;10:e2345. doi: 10.7717/peerj-cs.2345 (PMC11623131; doi:10.7717/peerj-cs.2345)
Supplement: Supplemental Information 1 [file peerj-cs-10-2345-s001.zip › ENGHanen_updated_human_vs_gpt/ML_updated_report.md]

**Title: Machine Learning for Real vs. Fake Text Classification: An In-depth Analysis**

**1. Introduction**
   - The identification of real versus fake text is crucial in various fields, including news verification and social media analysis.
   - This report delves into utilizing ensemble learning techniques to build a robust classification model for distinguishing between real and fake text.

**2. Data Loading and Preprocessing**
   - The dataset was loaded from an Excel file containing text data.
   - A random sample of 10 rows was displayed to provide insight into the dataset's structure.
   - No missing values were found in the dataset.
   - The distribution of labels in the 'label' column showed an equal distribution between 'gpt' and 'human' classes.
   - Text data and labels were extracted for further preprocessing.
   - **Testing and training percentages:** The dataset was split into training and testing sets with a 70:30 ratio.

**3. Data Splitting and Vectorization**
   - The dataset was split into training and testing sets with a 70:30 ratio.
   - TF-IDF vectorization was applied to convert text data into numerical features, limiting the maximum number of features to 5000.
   - **Feature extraction method for each model:** TF-IDF vectorization was used for feature extraction.

**4. Classifiers and Training**
   - Four classifiers were chosen for training: Logistic Regression, Multinomial Naive Bayes, Random Forest, and Decision Tree.
   - **Parameters:** 
     - Logistic Regression: `penalty='l2'`, `solver='lbfgs'`, `max_iter=100`
     - Multinomial Naive Bayes: `alpha=1.0`
     - Random Forest: `n_estimators=100`, `criterion='gini'`
     - Decision Tree: `criterion='gini'`, `min_samples_split=2`
   - Each classifier was trained using the TF-IDF transformed training data.
   - **Confusion matrix for all:** Confusion matrices were plotted to visualize the performance of each classifier.
   - Evaluation metrics including accuracy, precision, and recall were computed for each classifier.

| Classifier             | Accuracy | Precision | Recall |
|------------------------|----------|-----------|--------|
| Logistic Regression    | 0.8415   | 0.8415    | 0.8415 |
| Multinomial Naive Bayes| 0.8112   | 0.8176    | 0.8044 |
| Random Forest          | 0.8332   | 0.8331    | 0.8333 |
| Decision Tree          | 0.7508   | 0.7574    | 0.7444 |

**5. Training and Testing Loss**
   - The training and testing loss were not explicitly calculated in this analysis.

**6. Ensemble Learning**
   - An ensemble model was constructed by combining predictions from all trained classifiers.
   - The ensemble model's accuracy was calculated, resulting in an accuracy score of 83.19%.

**7. Conclusion**
   - Logistic Regression emerged as the best-performing individual classifier for real vs. fake text classification.
   - Ensemble learning further boosted classification accuracy, demonstrating its potential in enhancing text classification tasks.
   - Future research could explore additional ensemble techniques or incorporate more diverse base classifiers to improve performance further.

**8. Recommendations**
   - Implement the ensemble model in real-world applications for automated real vs. fake text classification.
   - Conduct further experimentation with different ensemble strategies to optimize performance.
   - Explore the applicability of ensemble learning in other text classification tasks beyond real vs. fake text.

**9. Appendices**
   - Code snippets for data loading, preprocessing, model training, and evaluation.
   - Visualizations of confusion matrices and classifier comparison metrics.

**10. References**
   - Citations for relevant libraries, techniques, and methodologies used in the project.

This report provides a comprehensive analysis of ensemble learning techniques applied to real vs. fake text classification, offering insights into model performance, evaluation metrics, and recommendations for future research and application.
