# Supplementary material for: Ensemble learning approach for distinguishing human and computer-generated Arabic reviews
Source: PeerJ Comput Sci. 2024 Sep 30;10:e2345. doi: 10.7717/peerj-cs.2345 (PMC11623131; doi:10.7717/peerj-cs.2345)
Supplement: Supplemental Information 1 [file peerj-cs-10-2345-s001.zip › ENGHanen_updated_human_vs_gpt/real_fake_text.xlsx]

## Sheet: fake_reviews_arabic
label	text_
gpt	احب هذا! مصنوع بشكل جيد ومتين ومريح للغاية. أنا أحبه! جميلة جدا
gpt	أحبها ، ترقية رائعة من النسخة الأصلية. لقد كنت أملك خاصتي منذ عامين
gpt	هذه الوسادة أنقذت ظهري. أنا أحب شكل وملمس هذه الوسادة.
gpt	معلومات مفقودة حول كيفية لفكرة ، منتج رائع بالنسبة للسعر! أنا
gpt	مجموعة لطيفة جدا. جودة جيدة. كانت لدينا المجموعة لمدة شهرين ، ولم نكن كذلك
gpt	أردت نكهات مختلفة لكنها ليست.
gpt	تلك اللمسة المثالية بالنسبة لي والشيء الوحيد الذي أتمنى أن يكون بيضاء أكبر أنواعه.
gpt	تم القيام به بشكل جيد وتبدو رائعة. أنا أحب نعومة الحواف والإضافات
gpt	كبيرة جدًا ، الشيء الوحيد الذي لم يعجبني هو حجم ملف
gpt	ابني يحب هذا المعزي وهو مصنوع بشكل جيد للغاية. لدينا أيضا طفل
gpt	كما هو معلن. الخامسة لقد حصلت. المشكلة الوحيدة هي أنها ليست حقًا ملف
gpt	مفيد جدًا أطفالي والأدوات مضمنة في العبوة. لدي واحدة في
gpt	هل قال أحدهم "شرقي مقابل 60 دولارًا"؟ إنه منتج رائع لـ
gpt	هذه واهية جدا! إنها ليست الجودة التي تتوقعها من قطعة أثاث.
gpt	قد يجعل الشاي مع التحريك. المشكلة الوحيدة التي أصبت
gpt	رائعتين على الاطلاق! وسعر ممتاز. وهم وهم
gpt	احب هذا! الحجم المثالي لجميع الأسرة جودة جيدة جدا.
gpt	تبدو هذه جميلة ولطيفة جدا. المشكلة الوحيدة هي أنها ليست شبكة متداخلة.
gpt	بالضبط ما تتوقعه. أنا أحب شكل وملمس هذه الوسادة.
gpt	10 نجوم ، سأكون في غاية هذا البند. نحن نحب هذه البطانية.
gpt	هراسة البيض الصغير العظيم. لقد حصلنا عليها منذ الدجاجة
gpt	كما هو معلن. سهل الاستخدام. أحب الألوان. أيضا ، الأبعاد عادلة
gpt	هو بالضبط كما في الصورة. أنا أحب شكل وملمس هذه الوسادة.
gpt	رائع ، فقط ما أردت !!! أنا أحب شكل وملمس هذه الوسادة.
gpt	من المفضل يأتي مع أجهزة إضافية. المشكلة الوحيدة هي فراغًا من حقًا ،
gpt	سهل الاستخدام. يبدو أنه طريقة سهلة لعمل عصير صغير.
gpt	ليس ما أنا معتاد عليه. جعله جعلته 4 نجوم
gpt	منتج جميل وبائع. نعم ، إنها قطعة بلاستيكية رفيعة جدًا. ومع ذلك ، فإن المقبض
gpt	حسنًا ، الإصدار الثاني من المجموعة الثانية. أنا غير متاكد
gpt	رائحة رائعة في جميع أنحاء المنزل. المشكلة الوحيدة التي أصبت
gpt	استلمت في أي وقت من الأوقات. أنا أحب المظهر. زوجي يحبها أيضا
gpt	هذه ، الآن ، تلك التي عليها الآن
gpt	ستكون فكرة معرضة لها - اعتقدت أنها ستكون إضافة جيدة لمطبخي! أنا جدا
gpt	المنتج جيد ، أتمنى أن يكون لديه خيار بمقبض منفصل.
gpt	رائع ، والمواد الجيدة ، والجودة لائقة.
gpt	طريقة ثقيلة للاستخدام اليومي. السبب الذي جعلني أعطيته 4 نجوم
gpt	جيد الصنع ، يعمل بشكل رائع. لقد حصلنا على الجزء الخشبي من الكأس لزوجين
gpt	اشتريت هذه لتتناسب مع أكواب الشفط القديمة. أنا أيضا أحب أنها قابلة للإزالة
gpt	تماما كما هو متوقع! تبدو رائعة ذُكر تصميم مكانتها لطيفًا
gpt	تجربة مروعة ، كل شيء عالق ، مطبوخ بالتساوي. المشكلة الوحيدة هي أنها ليست حقًا ملف
gpt	يقوم بعمل رائع في الحفاظ على الشفط. أنا أيضًا أحب أنه لا ينزلق.
gpt	موعد شراء لطيف لمقاسي.
gpt	صندوق البريد الأصلي الأصلي. سأحتفظ بأموالي! جميلة جدا.
gpt	هذه المناشف لطيفة ، وأنا أحب الشعور بها. بيضا شعور جميل
gpt	يعمل بشكل رائع وسهل التنظيف وسهل التنظيف. سأشتري المزيد! جميلة جدا
gpt	حسنًا بالنسبة للسعر ، ولكن شعرت بخيبة كبيرة من المنتجات.
gpt	جودة رائعة ، لون جميل. حتى الآن والحب
gpt	أضع الورق في أحد أركان الخزانة وأضع الورق في الزاوية الأخرى.
gpt	ملصقات رائعة ولكنها صغيرة بعض الشيء. جعله السبب الوحيد الذي جعله يشير إلى 4 نجوم
gpt	جودة عالية والنسيج يبدو رائعا. بما يكفي لاستيعاب كمية صغيرة من القهوة
gpt	في احسن الاحوال. هل يفعلون بالضبط ما أريدهم أن يفعلوه. سأحتفظ بهم بحيث تصبح طويلة
gpt	أحب هذا الفيلم والوقت الذي استغرقه حتى الانتهاء. سأحتفظ بمراجعي في المرة القادمة
gpt	لن يختم بشكل صحيح. الصغار الفظيعين ، يشعرون أنهم سوف ينكسرون إذا رميت
gpt	حصلت على هذه للمرة الثالثة. كلب صغير ويحب ابني رميهم
gpt	المنتج الذي حصلت عليه في وول مارت مقابل 50 دولارًا.
human	هذه فقط مثالية ، بالضبط ما كنت أبحث عنه.
human	مثل هذا الشراء الرائع لا التغلب عليه مقابل السعر
human	ما يمكنك أن تقوله وتنويته على النحو المنشود.
human	هذه لطيفة وقوية مثل اختيارات الألوان أيضًا.
human	إنه وعاء جميل وقد تم شحنه بسرعة!
human	كوب كبير. ستستمر للأبد. يحافظ على الأشياء الباردة / دافئة.
human	أحبهم ، فقط اعتقدت أنهم سيكونون أكبر تأمل!
human	منتج عالي الجودة. مثالي ل ccozinha بلدي.
human	هذه المروحة جميلة
human	أقمشة غسيل الخشن وليست ناعمة ، مثل مناشف البار
human	مثل هذا الرجل الصغير. الولايات المتحدة. انه صغير.
human	حجم مثالي. من السهل أن تتكشف. يزيل العلوي للتخزين. احب هذا.
human	يقوم بعمل جيد جدا. الصعب استخدام.
human	تم تصميم الإطار بشكل جميل بشكل جميل.
human	الكاكاو الخاص بي مثالي! هذا المنتج رائع
human	اشتريت هذا لصديق وهو يحبه.
human	جودة ناعمة جيدة لمثل هذا السعر السعر!
human	تم شراؤها كهدية عيد الميلاد. هى سوف تحبها.
human	وصف دقيق ، يعمل بشكل رائع ، جاء في الوقت المحدد ، أنا سعيد جدًا!
human	استخدمه في غطاء اللحاف الخاص بي. منفوش ومثالي!
human	واحدة من أنعم البطانيات على الإطلاق. لطيف جدا ودافئ.
human	تنبعث منه رائحة طيبة ، والرذاذ الخفيف يجف بسرعة. أفضله.
human	بالضبط ما كنت أتوقعه. ستائر مثالية لغرفة نومي.
human	فقط ما أردت أن أعلق سروالي وتنانير.
human	إنها صغيرة نوعًا ما ، كنا نبحث عن شيء أكبر.
human	الثمن بعض الشيء على ما هو عليه.
human	يعمل بشكل رائع واستمر الشحن طوال اليوم
human	هذا إطار جيد الجودة بسعر جيد
human	يقوم بالعناية ، لكن لا يوجد شيء مميز. ليس من الصعب التثبيت.
human	بدل كما هو موضح ووصل في الوقت المناسب.
human	اشترى 2 وأعاد واحدًا لأنه لم ينجح
human	جيدة تحمل كل ما تحمله من معنى.
human	حظائر في مكان ، تشتريه مرة أخرى أبدًا. بطانية.
human	بشكل رائع ، إنها بيركس ، ولا أتوقع شيئًا أقل منها.
human	نحن نحب هذه الفتاحة الصغيرة ، سهلة الاستخدام على يدي.
human	في احسن الاحوال. أحب كل شيء عنهم. تبدو رائعة في مطبخي.
human	ضيق الهواء ويعمل بشكل رائع
human	نوعية جيدة. عملت السحابات بشكل جيد أيضًا.
human	كانت هذه رائعة لإرسال هدايا عيد الهالوين إلى أحفادي
human	وبدلاً من ذلك من المناشف الورقية!
human	هذه ضعيفة جدا. بالكاد يجلبون أي هواء.
human	مجموعة كبيرة من النظارات! نوعية جيدة في التعامل معها.
human	إنه شعور رائع عند اللمس ولكنه صعب للغاية.
human	لطيف جدًا ، جيد جدًا ، ستحب حفيدتي هذا.
human	يعمل كما هو متوقع لتغذية البث التلفزيوني.
human	ناعم جدا! جودة أفضل مما كنت أتوقع.
human	جميل ومعاصر. عظيم بالنسبة للسعر. سهل تجميعه.
human	سوبر لطيف كونه ذو جودة عالية! موصى بة!
human	هذه حقا رائعة أحبهم صديقي.
human	اشترى كهدية لابن عم. لطيف جدا.
human	تقارير استرداد الأموال
human	لطيف وسعر معقول. أنا سعيد بشرائي.
human	استقبالا حسنا ومريح. قدم هدية لمريض غسيل الكلى.
human	لا تتوقع أن تكون رديئة جدًا من حيث الجودة ،
human	سهل المراجعة. طفل DDS يحبونهم! شكرا
gpt	حقا تحت قدميك ، تشعر أنها قوية جدا. سأبقي قدمي على الكرسي
gpt	اطلب وضع صور خاصة على الحائط. لقد لدينا أسبوعين لمدة أسبوعين
gpt	طفل مثل ذلك! العزل الحراري في الحفاظ على دفء الطعام. العزل الحراري على الحفاظ عليه
gpt	أنا أحب ذلك ، فقط أتمنى لو كان أكثر اتساعًا. أنا أيضًا أحب أنه تم صنعه
gpt	أفضل جودة البيركس. سوف أشتري المزيد في المستقبل
gpt	مثالي للتخزين الإضافي والراحة. المشكلة الوحيدة هي فراغًا من حقًا ، ولكن
gpt	هذه رائحتها رائعة! أنا سعيد جدًا بجودة هذا المنتج وجودته!
gpt	الفيروز يكاد يكون نيون. إنه وردي فاتح للغاية.
gpt	سهل الإمساك ، والمادة لطيفة وسميكة. سأبقي أرففي بالترتيب و
gpt	يعمل بشكل رائع مع الشوكولاتة أو الزبادي أو أي فاكهة. أنا أيضًا أحب أنه قابل للإزالة و
gpt	أحبها. سأشتري الآن مجموعة سكاكين لطيفة جدًا! لدي واحدة
gpt	العثماني الصغير الجميل الذي يفعل ما يلي. جدًا جدًا.
gpt	تبدو رائعة في مطبخي. المشكلة الوحيدة هي أن الصعب وضع ملف
gpt	اشتريت هذا كهدية لعيد الأب وهذا ما احتاجه للغاية! أنا أحب
gpt	رائع لأشهر الشتاء ، ناعم جدًا ومريح. لقد نمت على هذا الأسبوع
gpt	ملاءات ناعمة ولكن أجد صعوبة في وضعها على سرير دافئ جدًا ولا
gpt	كرسي مصنوع بشكل جميل وقوي ومريح للغاية. إنه مريح وعملي
gpt	تحتاج إلى جزء من الغرفة. لدي واحدة في
gpt	جميل جدا وقوي. أستخدمها كحاوية تخزين طويلة لأكياس صغيرة من
gpt	مثل هذه الحصة من النوع الأصلي ، فإن المقبض الخشبي ناعم وصلب ، والمقبض مناسب
gpt	ممتاز ، الشواية تبدو جميلة جدا. المشكلة الوحيدة هي فراغًا من حقًا ،
gpt	حقيبة قماشية كبيرة وقوية ، وخفيفة الوزن ومريحة.
gpt	نوعية جيدة وسعر جيد. أنا أحب شكل وملمس هذه الوسادة.
gpt	طلبت اللون الأزرق الفاتح ، ووصل بفتحة صغيرة جدًا. كان اللون الأصفر عادلًا
gpt	تم شراؤها كهدية! لقد حصلنا على هذا شهرين الآن
gpt	سعر جيد جدًا! لقد أصبت بالفعل
gpt	احصل على كل الشامبو و / أو البلسم الذي تريده ، وسأبقي حمامي بالداخل
gpt	هذا كرسي صغير! ليس كرسي حقيقي. كرسي كامل مريح
gpt	سعيد مع مشترياتي. الموقع
gpt	يعمل بشكل رائع للحفاظ على الضوء. المشكلة الوحيدة هي أن الصعب وضع ملف
gpt	اشتريت لابنه في الكلية وهو يحبها جودة جيدة جدا.
gpt	رهيب ، مضيعة كاملة للمال. الكثير ليقوله.
gpt	يبدو لطيفًا جدًا في غرفة نومي جيدة. لدي واحدة كبيرة و
gpt	من السهل تجميعها وتبدو جميلة واللمسات النهائية جيدة. لدي واحدة كبيرة و
gpt	فقط ما كنت أتوقعه !!! أحدثت فرقًا حقيقيًا في جودة مطبخي! هذا جميل
gpt	لقد حصلت على هذه المجموعة؟
gpt	إنها رائعة ، وتتمتع بالجودة التي تجعلها رائعة للمطبخ
gpt	الكثير من العمل. هذه طريقة سهلة لعمل مشروب سموذي مثالي لـ
gpt	بحالة جيدة. لا تناسب حاوياتي بشكل جيد. نحن نحب هذه البطانية.
gpt	بقدر ما هو قليل من البلاستيك ، جيد ، لكنني لست متأكدًا من مدى ثباته
gpt	جميل جدا ، كان هدية لصديق. نحن نحب هذه البطانية.
gpt	أنحف مما كنت. لكنها تتمتع بجودة وتصميم الكثير من المنتجات الأخرى
gpt	شحن سريع جدا عملاء ممتازين. قيمة رائعة للمال! هذا القليل
gpt	يعمل بشكل رائع ، يجعل هذا التصميم من السهل تعليقه وهو بحجم جميل لحجم
gpt	في احسن الاحوال! يعمل في فرنك وبالارتفاع المناسب. أنا أيضًا أحب أنه قابل للإزالة و
gpt	كانت الخدمة رائعة ، أستطيع الانتظار لتجربتها! جودة جيدة جدا.
gpt	وصل بسرعة وهو الحجم المثالي للمسافات الطويلة. لديّ واحدة كبيرة
gpt	الصين الرخيصة. الثمن ، لكن الثمن هو الثمن
gpt	أعطيت للأم كهدية. الجودة جيدة لكنها ليست جيدة
gpt	رائع للتوابل ولكن ليس لأي شيء آخر. ليست جيدة بما يكفي وقوية وعملية
human	رائحة سيارتي لا تختلف بعد 3 أسابيع. زيت الثعبان.
human	وسادة الوسادة مريح جدا.
human	لم تستخدم الكبيرة ولكن الصغيرة تعمل بشكل رائع!
human	يزيل الغموض الذي يكتنف وقت انتهاء طهي لحمي
human	الجيد أن يكون لديك منظم كبير بما يكفي للأواني.
human	يعمل بشكل مثالي. من السهل وضع الفن الخاص بك وتعليقه.
human	سجادة صغيرة رائعة! سأشتريه مرة أخرى بألوان مختلفة.
human	يحمل بعض الهدايا ولكن يحمل معه هدايا عديدة وهو أمر مخيب للآمال.
human	الأحزمة لا تدوم طويلاً بما يكفي ولكن يبدو أن هذا يعمل بشكل جيد.
human	هذا سعر رائع وأقل تكلفة من تكلفة الإيجار وجودة رائعة
human	جيد بالنسبة للسعر الذي لا ينعم
human	أنا أحب هذه الملاءات !!!! يذهب بشكل رائع مع لحاف نجمي
human	كوب كبير - أكبر مما اعتقدت أنه أيضًا أيضًا!
human	لقد قدمت هذا كهدية وابنتي تحبها.
human	هذه رائعة! توفير مساحة كبيرة في غرفة الغسيل لدينا!
human	من الأفضل أن تكون لديك فرصة للاستمتاع بأفضل الظروف.
human	القاع لن يبقى على ..... صفر خدمة العملاء لا تشتري
human	زجاج لطيف للغاية وأنيق ويحسن طعم النبيذ.
human	منتج ممتاز
human	عندما يكون هناك فرن ، فإنهم يصنعون سجاد مكان رائع
human	إنه لطيف للغاية في حمامي الجديد
human	بالضبط كما في الصورة! قوي ومثالي لاحتياجات الخبز والطبخ!
human	تم إنجاز فن الدرجة الأولى على هذا التمثال النصفي من استوديوهات المهرجين الكبرى.
human	أحب هذه القراءة أرواج من التعليقات على هذه الملعقة :-)
human	هذا الشكل الجميل
human	منتج رائع. وصلت في الوقت المحدد وتناسبت مع سترتك من الدرجة الأولى.
human	فراغ ثانوي لطيف للشقق الصغيرة المساحة إلى المناطق الضيقة
human	حجم جيد ، قيمة جيدة للمال. تبدو رائعة في شريطي.
human	يصعب تنظيفها إلى حد ما ، ولكنها ليست مريحة كما كنت أتمنى.
human	يعمل بشكل رائع مع جميع شموع البطاريات الخاصة بي من نفس العلامة التجارية.
human	وسادة جيدة جدا
human	حد الكمال. إضافة إلى سهولة الاستخدام ، مع سهولة مجهود ، رغوة ومثالية.
human	أحب هذا البند. أبتسم في كل مرة أستخدمها
human	بطانية الصوف دافئة دافئة. كان بالضبط ما أردت.
human	لاحظت اليوم في الأعلى كنت أفقع حيث تم وضع علامة الزجاج
human	رائع للوزن بالأرطال والأوز وليس بالجرام. شحن سريع.
human	كانت هذه رائعة. كان علي فقط أن أطلب حجمًا أطول.
human	هذه في كل وجبة ؛ جيد لـ PHO.
human	هذه واحدة من أفضل الأشياء التي اشتريتها على الإطلاق
human	احبها ولكن صغير جدا. أحب في حجم أكبر
human	مثالي لبوفيه الحلوى ،
human	يعمل بشكل مثالي. استخدم هذا لسلك EV الخاص بي في المرآب
human	لا النفايات أموالك. انكسرت بعد شهر واحد.
human	مبتذل ، لكن على الرف في الحمام.
human	يساعد في تبريد فراش ذاكرتي.
human	هذا ممتاز. كنت أتمنى لو طلبت ذلك في وقت سابق.
human	تغليف ممتاز ، شحن سريع ، جودة فائقة مقابل السعر المناسب.
human	حسن النية - Goloka Nag Champa
human	فقط ما أرادته العروس بشكل جميل مع النقش.
human	اللون مختلف ستحصل عليه ، صور الموقع تبدو.
gpt	حقا رائعة وناعمة ودافئة. أنا أحب ملمس هذه البطانية.
gpt	أقل من عام واحد ، ولكن أكثر !! لقد حصلت على الألغام التي سبقت الآن
gpt	إنه نصف لتر. وهو نصف لتر أيضًا. إنه أيضًا نصف لتر
gpt	مثالي لما احتاجه. أنا أحب شكل وملمس هذه الوسادة.
gpt	اشتريت هذا فقط لالتقاط مرتبة ورائعة قطعة رائعة من الرائحة.
gpt	الحلقات البلاستيكية المقترحة أو دمرت القطع. سأحتفظ بالأصدقاء القدامى كهدايا.
gpt	جميل بعض الشيء ، وليس أفضل جودة.
gpt	بائع رائع. خطر كبير للغاية وما تحتاجه من خطر للغاية!
gpt	لطيف جدا. اذهب مع ما لديك. جدًا جدًا.
gpt	يبدو نهاية عالية ويشعر بالرضا. المشكلة الوحيدة التي أصبت
gpt	هذا الكوب لطيف جدا. أنا أحب شكله وملمسه ، وحجمه و
gpt	إنه يعمل بشكل جيد حقًا يبدو رائعًا والمواد جيدة. لدي واحدة كبيرة و
gpt	طلبت هذا كهدية ووصل في الوقت المحدد. سأحتفظ بتقييمي في اليوم التالي
gpt	ضوء مهدئ جميل. لست متأكدا ما هذا. نحن نحب هذه البطانية.
gpt	تحب أن تستمتع بوقتها
gpt	بالضبط كما هو معلن. جودة أفضل من الأصل. نحن نحب هذه البطانية.
gpt	الحل الأمثل لفرز العبث والأدوات. أنا أيضًا أحب أنه قابل للإزالة ويمكنه
gpt	عنصر لطيف للغاية ، يتماشى مع الأرجل الخشبية العريضة لطاولة عشاء لطيفة.
gpt	جميل! ساعة الحائط المثالية. إنه جيد حجم رائعًا في بلدي
gpt	فقط نعم. أنا أحب هذه الحالة. يعملون بشكل جيد وينظرون
gpt	لحاف كبير خاصة عندما تكون في طريقك. سأحافظ على أرففي بالترتيب
gpt	إنه جميل ، ومناسبات ، والجودة جيدة. السبب الوحيد
gpt	هذه أكواب لطيفة جدا. إنها طويلة وتتناسب بشكل جيد مع أرففي.
gpt	سهل تجميعه. المحدد في الوقت المحدد. أنا وزوجي
gpt	اشتريت واحدة لابنتي مريحة للغاية. كما تحب طريقة السرير
gpt	زوجة الحب ليالي. معبأة جاهزة جاهزة.
gpt	أنا أحب CrockPots التي تعتبر مثالية لمجموعة متنوعة من.
gpt	أعلقها بنفسي لطيفا. لقد استخدمته أيضًا لبضع ساعات.
gpt	المنتج الذي تم بيعه المنتج من الأكواب ، اعتقدت أنها ستكون إضافة رائعة للمطبخ.
gpt	كبيرة جدا. لقد فاز هذا أيضًا لبضع سنوات.
gpt	جيد جدا! عدد غير قليل من القطع صغيرة جدًا. أود أن أوصي بهم
gpt	هذه هي الثانية التي اشتريتها وهي قطعة جميلة من التصنيع.
gpt	حجم مثالي لتعليق إكليل الزهور ، وهي طريقة سهلة الاستخدام وفعالة لعمل إكليل صغير
gpt	رباط ، رباط ، لصنع الدفعة التالية من المشروبات الباردة!
gpt	إنهم يعملون بشكل رائع. أنا أستخدمه أيضًا ككوب قياس الكعك.
gpt	تناسب جيد في اليد. أنا أحب ملمس النسيج. الألوان فقط
gpt	عظيم بالنسبة للسعر! لقد حصلنا على هذا اليوم
gpt	اشتريت هذه لتعليق النبيذ. أحبهم. أنا أيضا أحب حقيقة ذلك
gpt	حشوة جيدة و لطيفة. أنا أحب ملمس النسيج. سأشتري أخرى
gpt	أنا أحب آلة الفشار هذه! أنا أحب الفشار وسأحتفظ بالفشار في هذا
gpt	جميل ولكن حجمه صغير بالنسبة للحاجة إلى الشاي. جميل جدًا.
gpt	أن يحدث خطأ مع هذا المنتج. سأحتفظ بتقييمي في اليوم التالي
gpt	فتاحة علب رائعة تبدو لطيفة على المنضدة. سأحتفظ بفاتحتي في الدرج.
gpt	أحبها ، فقط أتمنى أن يكون المقبض أكثر اتساعًا. نوعية جيدة جدا.
gpt	يبدو أنه يحتوي على ختم معيب. ما هي إلاّ الوحيدة التي قضيتها
gpt	يعمل بشكل رائع. ، إيقاف تشغيله ، إيقاف تشغيله
gpt	في مكانها ، وهي مريحة للغاية. السبب الوحيد الذي أعطيته
gpt	لقد عملت بشكل جيد بشكل جيد
human	لون وملمس رائع ، سعر ناعم للغاية ورائع. البحث أن أوصي به.
human	صغير جدًا يعمل إذا لم يكن لديك مساحة كبيرة.
human	من يدي. لا يعمل في درجات حرارة عالية
human	يعمل بسرعة. استبدلت تلك التي كسرتها.
human	ستارة الحمام هذه جميلة. قماش جميل. تبدو رائعة في حمامي.
human	استخدمه في العمل مع موظفينا المكونين من 5. مستخدمين صامدين.
human	القدح العظيم! الزوج يقول انها واحدة من المفضلة لديه.
human	عملت بشكل رائع على المساحة الصغيرة التي كانت لدي في خزانة ملابسي!
human	كانت هدية ، لذا لا أعرف كيف هي. انه جميل.
human	هذا المنتج يعمل بالفعل. حاولت قبل الاستخدام ، بالتأكيد فرق.
human	سعيد جدا بجودة والتسليم السريع.
human	صنع أمريكي! أحب ذلك ، الآن أنا فقط بحاجة إلى أكواب القياس المطابقة
human	لا يكفي لفطيرة كاملة. سوف تحتاج مجموعتين أو ثلاث مجموعات.
human	معجب جدا بالجودة. هي حقيبة كبيرة الحجم ومتينة.
human	يفعل ما يفترض القيام به. الماء الساخن في ومضة
human	كأس رائع ، تخزين الكثير من السوائل مثل النبيذ والبيرة!
human	حتى بعد الجلوس عليه لساعات.
human	لا أصدق السعر لهذه الأجوبة! أحبها!
human	هذا هو إعادة ترتيب. تم التقييم قبل الشراء الأصلي.
human	تصنع كوبًا من القهوة من القهوة وتستهلك من الأكواب
human	لقد طلبت هذا لزوجي ... يحب المجموعة ... خاصة مصفاة المعكرونة :)
human	الخيوط البلاستيكية في المقبس والمصابيح المرسلة غير مناسبة.
human	لطيف. يتم تفريغها بالكامل بعد. هي هدية. الستايروفوم في كل مكان.
human	لا تدوم طويلاً إذا قمت بسحبها ولكن لا بأس بذلك
human	بالضبط ما كنت أبحث عنه. أحب أن تكون واضحة.
human	هذه حاملات فرشاة تواليت رائعة. تصميم أنيق ومظهر جيد الصنع
human	خدمة ممتازة ؛ وصل بسرعة وعدت. هذا مصباح جميل.
human	أحببت هذا! قاطعة ملفات تعريف الارتباط - تقوم بعملها على أكمل وجه.
human	يجعل الأرض تجعله أسهل ، بعيدًا عن ومرئيًا.
human	منتج رائع. يتم على الفور. أمرت حوالي عشر مجموعات هدايا.
human	تحميصه بشيء جدًا ، خبز خبز الجاودار قاسيًا قبل تحميصه.
human	أجده ناعمًا جدًا ، لكن بشكل عام لا بأس به.
human	اشتريت 10 منهم وتحطمت إحدى الزوايا.
human	انا اريد اكثر المعكرونة والحبوب والآيس كريم ووعاء الحساء بحجم مثالي للحبوب
human	أحب منتج Blue Air وأغطية المرشح هذه رائعة!
human	أحبها! نوعية جيدة وضوء ليلي لطيف
human	عملت بشكل جيد في المرة الواحدة قبل أن تصبح صالحة للاستخدام
human	هو فراغ شفط قوي جيد. عالم جيد سجادة أيضا.
human	زهور جميلة. لا عنوان ميت ولا سقي.
human	تعمل lghts بشكل جميل ومشرقة للغاية.
human	عملت من أجل شوكولاتة الروم مع الفراولة المغطاة بالشوكولاتة وقلوب الشوكولاتة المصبوبة.
human	الأصداف جميلة وفقط ما أبحث عنه. شكرا.
human	نوعية جيدة وسعر رائع. طفل على فضفاض مرتبتي مقاس 15 بوصة.
human	قوي جدًا رائع إلى طعامنا في زاوية الإفطار.
human	كلاسيكي ، قوي وعملي. مثالي لحفظ العسل في درجة الحرارة.
human	رائع !!!!! حجم كبير ، قم برميها في غسالة الصحون - هذه المناطق رائعة !!!!!
human	جاء هذا لي مكسور !! كان المقبض قطعة مكسورة!
human	يحمل يحمل في طياته.
gpt	ستارة حمام جميلة. فقط ما أردت. تبدو جيدة في حمامي.
gpt	اضغط هنا للبحث عن مصالح المحمول. لدي واحدة في
gpt	أحب الطريقة التي تحمل بها الجزء العلوي أكواب الشفط. أنا أيضا أحب أن تكون أكواب الشفط
gpt	أحب الشموع ... طلبت المزيد ... أيضًا ، لقد اشتعلت الشموع لبضعة أسابيع
gpt	يستخدم كفيل أبيض ، إنه رقيق بالنسبة لي.
gpt	بناتي تحبه! لقد حصلنا على الدجاجة
gpt	القهوة ، القهوة ، القهوة أخف
gpt	ليس ما كنت أتوقعه أن يكونوا قدامى. سأحتفظ بهم المستقبل.
gpt	تفريغها. فوجئت بجودة هذا
gpt	واهية جدًا للستائر المعتمة. ليست مهمة سهلة لتجميعها. أيضا ، الأبعاد
gpt	هدية عيد ميلاد لصديقتها ، إنها تحبها. السبب الوحيد الذي أعطيته
gpt	تبدو رائعة في غرفتي. المشكلة الوحيدة هي فراغًا من حقًا ، ولكن
gpt	من السهل طرحها! أنا أحب شكل وملمس هذه الوسادة.
gpt	أنا أحب ذلك تماما. لقد حصلنا على الدجاجة
gpt	يناسب 32 أوقية. أوزارك ، أحب حقيقة أنه يأتي مع صغير
gpt	هذا منتج مذهل مذهل مذهل في المطبخ. سأشتري دائمًا أخرى! جميلة جدا.
gpt	الحجم المثالي للبيض أسباب. أحتاج الكثير من بياض البيض وهم
gpt	قش كبير - متين للغاية وسيستمر طويلة. السبب الوحيد الذي أعطيته
gpt	هل هذه الوظيفة أرق من الخلاط الاحترافي؟ سأقول جيد جدًا
gpt	صنعت بلطف. للاحتفاظ بالاحتفاظ بسعي التخزين. جيد جدا.
gpt	يناسب بشكل جيد أنه يعمل بشكل جيد. نوعية جيدة جدا.
gpt	أنا أحب هذا ، وهو مثالي لما أحتاجه. لقد كنت أملك خاصتي منذ عامين
gpt	تبدو جميلة ، وسوف ترى بعض الصور عليها بشكل عام فقط الحجم الصحيح
gpt	منتج ممتاز - ثاني. أنا أحب شكل وملمس هذه الوسادة.
gpt	هذه هي الصحيحة هندسيًا. المشكلة الوحيدة في الحقيقة
gpt	أمي تحبه ومثالية لفصل الصيف جودة جيدة جدا لطيفة وقوية ومتينة
gpt	ملاعق صغيرة. احترافية ، كان هناك حاجة إلى أن تستخدم ملعقة
gpt	تم شراؤها لابنتي البالغة من العمر 10 سنوات ، تعاني من التهاب المفاصل في يديها.
gpt	سهل التركيب وقوي وسهل التنظيف. سأشتري المزيد! جميلة جدا
gpt	صيغة المطابقة جودة جيدة جدا. جميل وقوي وعملي
gpt	الحبر والأمتياز هم من السهل جدا
gpt	اعتقدت أن هذا سيكون إضافة جيدة لمطبخي. أنا أيضا مطبخ كبير.
gpt	يكمل أنظمة الألوان ، نشاهد مشاهدة تكون أكثر حيوية وراحة.
gpt	أكثر ليونة من نموذج الأغلى من الدرجة الأولى
gpt	أضع جزرها في الفريزر وهي لا تزال طازجة! لدي واحدة في
gpt	كوب السفر صغير ومضغوط ، تصميمه وتصميم كوب السفر.
gpt	يعمل كالسحر. البند رائعا والمواد جيدة. لدي واحدة كبيرة
gpt	أحب استخدامه وهو الأفضل. سأحتفظ بتقييمي. جميل جدا.
gpt	تبدو شديدة للغاية. الأبعاد عادلة
gpt	يفعل بشكل رائع في يعامل الصلصال الكلب. إنه حجم جيد وغطاء قوي بدرجة كافية
gpt	لا يناسب سرير أزواجي. إنها صغيرة جدًا. أود أن أطلب واحدة.
gpt	ليس هذا ما أردت. الجودة هي فقط ما أردت. الأبعاد فقط ما
gpt	مريح جدا ويساعد معصمي. المشكلة الوحيدة هي فراغًا من حقًا ، ولكن
gpt	هل تريد الحصول على هذه المجموعة ، فهي رقيقة جدًا وتحتاج إلى التنظيف كل منها
gpt	كنت أتمنى لو اشتريت هذا عاجلاً ، لكنه منتج رائع بالنسبة للسعر! هو - هي
human	أتمنى لو كانت هذه أكثر سمكا. تختفي نقاط البولكا اللطيفة إلى حد كبير بعد الخبز.
human	الخطافات الرائعة لتعليق النجوم من سقفي! وسعر رائع!
human	عاد مرتين الآن. قاعدة مكسورة في كل مرة. تخطى.
human	هذا السكين حاد جدا ، كن حذرا. عملت بشكل مثالي لما احتاجه.
human	من الجيد السفر معهم ، حيث اصطحبهم إلى إيطاليا حيث نادرًا ما يكون الجليد.
human	مقابضهم أكثر سمكًا / أقوى ، فستكون منتجًا رائعًا.
human	لا تشتري !! توقف عن العمل بعد أقل من شهرين من شرائه !!!
human	ليس قويًا كما توقعت. يتذبذب. أنها مهمة.
human	اللون الأزرق المتميز من الصورة. سعر جيد وجودة.
human	انكسر المقبض من نهاية القضيب. منتج غير جيد الجودة.
human	يرفعون ملابسي. الأشياء الصفراء لا تمسح. حظائر جيدة.
human	أقصر مما كنت أتوقعه لكنني سأجربه في عيد الميلاد القادم
human	أحب هذه الملاءات ، فهي ناعمة ، والقطن تبدو مناسبة لسريرنا المائي الملك.
human	كما ذكر ، الحبل ، صغير نوعا ما ، والخرطوم صلب نوعا ما.
human	حصلت على هذا المكان الجديد لبناتي. يبدو أنها تحبه.
human	كانت هذه ممتعة حقًا لحفلة تحت عنوان أليس والعجائب.
human	هذا عداء جميل طاولة جميل.
human	عملت كما هو متوقع ، بسعر جيد. هل هناك الكثير ليقال عن وزن البالون.
human	إنه لطيف وسهل ، وهو طبيعي ورائع
human	هذه مفيدة جدا وجذابة. لقد جعلوا سكاكيني القديمة عفا عليها الزمن.
human	يعمل بشكل رائع وأقل من ماركة شارك! وايل واشترى
human	هذا هو بالضبط ما تم الإعلان عنه. يفعل. للحصول على متعفن. سهل التنظيف.
human	تصميم جميل وسرعة كبيرة .. عملت بشكل ممتاز لمنزلي تاماليس
human	رائحتها طيبة تكسرت والزجاج متصدع بشكل سيء.
human	تشبه صور كاتي.
human	منتج رائع ، هل يعمل بشكل جيد مع تناول غدائي عدة أيام في الأسبوع.
human	صندوق غداء لطيف ، رائع لمرحلة ما قبل المدرسة. يناسب الكثير من الطعام وسهل التنظيف.
human	جودة لطيفة. لقد اشتريت هذا لاستخدامه مع موقد Solo Campfire الخاص بي.
human	لا يمكن التغلب على التصميم الذي تم تصنيعه هذه المرة. سهل التركيب ... عملي للغاية ... سعره مناسب.
human	من حيث المتانة ، فهي رائعة ، لكنها تتميز بسهولة الحصول عليها.
human	حتى الان جيدة جدا! ولا توجد رائحة غريبة ، على عكس الكثير من البطانات البلاستيكية.
human	تصميم رائع. لا يسقط أي حطام مع تصميم النهايات كما هي.
human	حجم جميل. يناسب تماما. أحب المنظمة التي يقدمونها.
human	استخدم هذا القدر لمعظم شيء! هذه هي عملية الشراء الثانية لي.
human	مسرور جدا بالمنتج في الوقت المناسب. بالضبط كما هو مبين.
human	عظيم للمدرومة وكرف أخرى وغيرها من المشاريع الرائعة.
human	لطيف جدا. أحبهم. محبوب. مصنوع بشكل جيد ويستحق الثمن للغاية !!
human	حصلت على هذه كهدية لابني.
human	مظهر صحي ورائع ، ماذا تريد أيضًا من فرشاة المرحاض؟
human	لدي هذا شريطي لملح المارجريتا. تبدو أنيقة.
human	أطلب سريرًا من السرير والتدحرج
human	هذه الساعة تبعث وترطيبها وترتيبها وترجمتها.
human	أداة رائعة .... سكاكيني حادة كما لو اشتريتهم جديدة
human	سوبر لطيف وسعر رائع! احصل عليه باللونين الأزرق والأبيض أيضًا!
human	اشترى كهدية لابنتي ، لشراء شراء رائع.
gpt	شراء جيد جدا مقابل السعر. المشكلة الوحيدة هي أن الصعب وضع ملف
gpt	لا يتسع لسرير كوين. وفاءً للسرير كوين.
gpt	منتج رائع ... كان لديه كوريل تحض !! منتج رائع!
gpt	حافظ على المشروبات الباردة. السبب الوحيد الذي أعطيته
gpt	تم وصفه بالدرجة الأولى. الأبعاد عادلة
gpt	يبدو ذلك رائعًا ، بل يبدو مريحًا رائعًا فيرائه على سطح المنضدة
gpt	الزجاج رائع والألوان نابضة بالحياة والتصميم لمسة لطيفة.
gpt	اشتريت هذا كهدية لابنتي وأحبته. لقد كان رائعًا
gpt	منتج رائع رائع. أنا أستخدمه كل يوم ، مريح جدا. أنا أحبه! جميلة جدا
gpt	هذه الستائر لم تكن واسعة توقعت. كنت أتوقع ستارة أكثر إحكامًا ، لكن
gpt	سهل الاستخدام. حواف الفطيرة رفيعة بعض الشيء ، لكنني سأضع ذلك في الاعتبار عند صنعه
gpt	يعمل كل يوم. إنه سهل التنظيف ، لدي
gpt	الألوان جيدة وتبدو جيدة ، والمواد جيدة ، والجودة جيدة.
gpt	إنه لأمر مدهش جدًا كيف يبدو على الحائط. سأحتفظ بالسجلات
gpt	هذه المجموعة الصغيرة جدًا ، بل شديد أيضًا. النصل حاد و
gpt	أنا أحب هذه المجموعة! تبدو رائعة والألوان نابضة بالحياة. كبيرة
gpt	حامل كب كيك رائع. بدت لطيفة وقوية ، لكن التعليمات مضللة بعض الشيء.
gpt	كانت زوجتي تصنع ملفات تعريف الارتباط خلال العامين الطريفة وهي سعيدة بالطريقة التي هي عليها
gpt	الوسادة شديدة الصلابة. لديّ أقدم من هذه الوسادة أكبر
gpt	أنا أزرع التوابل والأعشاب الخاصة بي وهي فقط ما أحتاجه لمطبخي.
gpt	جودة عالية. يعمل جيدا. المواد المغناطيسية. المشكلة الوحيدة هي فراغًا من حقًا
gpt	تم التعامل مع المقالي الثقيلة بدون قلب. المشكلة الوحيدة التي أصبت
gpt	تبدو لطيفة ولكنها صغيرة بالنسبة لي. جودة جيدة جدًا ، لطيفة وقوية وعملية
gpt	مدهشة بالفعل! نظيف وحديث. حتى الآن ، تشعبي حتى الآن
gpt	حقا ل ؛ مثل هذا البند. لقد حصلنا عليها منذ تشريحها
gpt	مثالي لمكتبي الأبيض. أنا أحب شكل وملمس هذا الكرسي.
gpt	شعور صناعي رائع. سهل الاستخدام. المشكلة الوحيدة هي أنها ليست حقًا ملف
gpt	بالضبط كما هو موصوف. تم شراؤها كهدية وأحبها المتلقي.
gpt	هذه حجم جميل و جميلة جيدة. سأحتفظ بهم للزوجين المقبلين
gpt	السكاكين تبدو جيدة في المطبخ. المشكلة الوحيدة هي أنها ليست مشكلة قوية حقًا
gpt	جميلة جدا وحجمها مثالي. بما يكفي لاستيعاب شخص صغير
gpt	عدد هذا على مرتبتي وحافظت على الملاءات مريحة. لدي أيضًا مرتبة
gpt	مريح ولكنه مصنوع من الكثير من الاستخدام !! لقد حصلت على خاصتي لزوجين
gpt	حتى الآن ، كان هذا الشيء إضافة رائعة لمطبخي. لدي مطبخ كبير
gpt	تناسب بشكل جيد. ممتلئة ، ممتلئة
gpt	هذه الرواسب سهلة التحرير ، ولديها تصميم تعمل.
gpt	المقياس ليس دقيقًا ، إنه كبير جدًا. مقياس له
gpt	أستخدم هذا في بعض الملابس وهو بحجم جيد. لقد كان زوجين
gpt	هذه الملاءات رفيعة جدًا ولها فتحة واسعة. سأشتري حجمًا مختلفًا لـ
gpt	هذه هي بالضبط ما احتاجه. المشكلة الوحيدة هي الحقيقة
gpt	احببته. تم إيقاف تشغيله
gpt	نوعية جيدة.
gpt	التوصيات ، فمن السهل جدًا أن تتبعها. سأحتفظ بتقييمي لـ
gpt	تعمل الوسادة بشكل جيد مع المقصود القيام به. السبب الوحيد الذي أعطيته
human	لا تدوم طويلا. يمكنك أن تحترق أن تكون طويلة.
human	لصنع البيرة يمكن الدجاج على المدخن. ينظف بسهولة.
human	ناعم ، ناعم ، ناعم. نحن نحبهم. سوف نطلب مرة أخرى دون تردد.
human	مقياس صغير مثالي! سهل وصغير الحجم سهل للسفر.
human	أنا أحب هذا الإبريق! مثالي للشاي ولا يقطر في كل مكان!
human	كل جزء جيد مثل اسم العلامة التجارية ؛ في الحصول على المزيد من هؤلاء!
human	الحجم المثالي لمطبخي. سهل تجميعه. سعيد جدا بهذه العربة!
human	لم تساعد في البقاء بعيدة في بعيدة. أن يكون الوقت قد حان الوقت لأن يكون له اسم جديد
human	هذه السنانير رائعة! إنها حقًا تضيف لمسة أنيقة إلى ستارة الدش الخاصة بي.
human	أحب اللون. خفيفة الوزن. رباط أكبر حجمًا مما كان متوقعا.
human	هذا هو حال آخر بالنسبة لمنضدة صغيرة ، لكنه يعمل مثل السحر!
human	أحب ، أحب ، صانع القهوة هذا. إنه الحجم المثالي لعربة سكن متنقلة.
human	يعمل بشكل جيد حتى عندما يكون مغمورًا جزئيًا. يجعل الرغوة سهلة للمبتدئين.
human	ذهبوا بشكل جيد العدد في الزاوية. اللون غامق جدا
human	نادرًا ما تضطر إلى استخدام مكيف الهواء إذا كنت تعيش في منزلك.
human	هدية للزوج ، تم شحذ كل سكين في المنزل. يعمل بشكل جيد ، بدون مشاكل
human	هذه مناشف جميلة. تمتص جيدا. الاستعداد لمعرفة ما إذا كانت تأتي باللون الرمادي
human	المنتج الجميل لم يكن لديه الكثير من الخبرة مع الشيء ، الأسطوانة الرائعة ..
human	بيتبقيها كافيه
human	تعمل بشكل جيد جدًا ، كما أشحذذ الخياطة الخياطة الخاصة بي
human	هذا المنتج قوي وله تصميم جميل. سوف تستمر.
human	لائق بالنسبة للسعر. أنا أستخدمه خلف كرسي حبي ... لذا فهو يعمل.
human	غير مقاوم للماء ، ولكنه يستحق الثمن ، ويبقي الغبار والأوساخ بعيدًا.
human	جميل جدا ولكن حذرا في التعامل. تتشقق الحواف بسهولة.
human	كان لديه رأس غير متطابق مع إطار السرير. لقد عمل هذا بشكل رائع! أوصيت منذ ذلك الحين!
human	لقد كانت هدية لابنتي وقالت إنها تعمل بشكل جيد حقًا.
human	نوع من يعد من الرخيص ، الرقيق حقًا ، يفعل الحيلة. بالضبط ما كنت تتوقعه مقابل 1.99 دولار.
human	أحب هذا المنتج ، أتمنى أن يكون بني في ماكينة الحلاقة للتقطيع ، وإلا فأنا سعيد
human	لطيف - حفيدتي تبلغ من العمر 3 سنوات ولديها في مجموعة مطبخ اللعب
human	هدية لحفيدتي بعد أن رأت ملكي وكلانا نحبهم.
human	لقد عمل هذا بشكل رائع لبشرتي وشعري! أوصي للآخرين!
human	ببساطة ، إنها رائعة. سعيد جدا بما أشتريت! شكرا لك!
human	من السهل قطعها ، اترك كمية مناسبة من الضوء في الداخل وتبقي المختلسون في الخارج.
human	قمت بالحصول على عدد كبير من الرجال والنساء في مجموعة كبيرة من النساء!
human	سعر جيد وتبدو جميلة على النوافذ الخاصة بي. لقد تلقيت الكثير من الثناء.
human	هذه رائعة. تمسك بالزجاجة بالزجاجة وتخرج بسهولة.
human	جميع العلامات التي حصلت عليها تستحق المال الذي دفعته مقابلها
human	يعزز المزاج أثناء تنقية الهواء. يضاعف كضوء ليلي جميل أيضًا!
human	لا تنثنيها أو تنقسم. هراء بحاجة إلى أن يكونوا أكثر حاجة.
human	لا شيء أفضل من هذا. جودة متميزة. فقط الحجم المناسب.
human	كانت هذه رائعة بالنسبة للسعر. أحب الحصيرة التي يتم تضمينها.
human	ممتاز !! يستخدمه يسقط على السجادة ...
human	كوب ممتاز ، تفاصيل رائعة ، كما هو موضح بالصورة بالصورة
human	يبدو أن هذا يعمل بشكل جيد.
gpt	نظفت سكاكيني بسرعة كبيرة وكان نسيمًا. سأحتفظ بسكاكين في الدرج
gpt	مجموعة صغيرة جميلة! ألوان جميلة. أحب الألوان! أحب أنها مشرقة
gpt	هذه المشاريع الرائعة. أنا أحب ملمس المقبض.
gpt	وعاء طبخ صغير لطيف. لقد حصلنا عليها
gpt	عملت في. أسبوعين فقط. أحببت الزوجة ذلك.
gpt	هذه هي غلايتي البخارية الثالثة. لها مقبض جيد وهادئة.
gpt	أنا أحب هذا الخلاط. الجودة هي فقط ما أردت والخلاط هو بالضبط ما
gpt	أداة صغيرة رائعة! اشتريت واحدة لابنتي وهي تحبه. كما تحب طريقة
gpt	هذه الملاءات ناعمة جدًا! خفيفة الوزن ومريحة. أنا أحب أن أضع
gpt	أنا أحب هذه الصور. سهل التركيب والمقبض الطويل يجعل من السهل تحريكه.
gpt	لقد طلبت هذا مرات مرات وهو الأفضل. سأحتفظ بتقييمي بالتأكيد.
gpt	أحبها. ينظف بسهولة. أحبها. أحبها.
gpt	الزوجة تحبه خاصة مع الحجم والمقبض الطويل. السبب الوحيد
gpt	لوحة واحدة صور صغيرة في الأسفل وخدش صغير من الداخل.
gpt	سأقول إنها جميلة
gpt	يبدو أن هناك نموًا في البداية ، لكن يبدو أن هذا الجو كافٍ
gpt	إنها تعمل بشكل جيد حتى الآن. لدينا أرجل خشبية عريضة
gpt	لقد أحببت هذا الجزء الذي يحمل عدة حزم.
gpt	سجادة غرفة طعام جميلة الوزن الثقيل. الجودة هي فقط ما أردته في غرفة الطعام الخاصة بي.
gpt	مشرق ، ومبهج ، كريستماسي. مطابقة الألوان. أحب الألوان.
gpt	احب هذا! سوبر لطيف تطوير رائعا على سطح العمل الخاص بي.
gpt	أعلى جودة.
gpt	أحب هذا الجرس ، فهو مثالي لفصل الصيف ويبقى في مكانة طويلة
gpt	أحب كرسي الجديد ، من المثالي أن يكون الجميع في P
gpt	أحبها! أرغب في المزيد من الألوان والجودة ، جودة جيدة جدًا ، لطيفة ، قوية ، وعملية
gpt	جميلة تفسيرية. يتم ضبطه على إيقاف تشغيله أو إيقافه
gpt	مسرور جدًا بحاويات HEMI والجودة. سأبقي أرففي في حالة جيدة
gpt	لا يلتصقون بالحائط. السبب الوحيد الذي جعله جعلتهيته 4 نجوم
gpt	أفضل أداة لأرضيات البلاط. السبب الذي جعله جعلته 4 نجوم
gpt	دون الحاجة إلى استخدام الفوهة ، فإن الفوهة هي قطعة جيدة من المعدات.
gpt	إنه أفريق من الإصدار العادي ولكنه يعمل معي ، إنه جميل جدًا.
gpt	زنبق رائع يترك ألوانًا واقعية جدًا. المشكلة الوحيدة هي أنها ليست شبكة متداخلة
gpt	وصل المنتج بسرعة وهو مثالي بالنسبة للسعر ، جودة جيدة جدًا ، لطيف ، قوي ، وعملي
gpt	أفضل مقص طبي. السبب الوحيد الذي جعله جعلتهيته 4 نجوم
gpt	يعمل ويحافظ على تساوي متساوية. السبب الوحيد الذي أعطيته
gpt	هذا جميل! جودة ممتازة. إنه حجم جيد رائعًا في مطبخي
gpt	مظهر رائع وقيمة رائعة. المشكلة الوحيدة هي فراغًا من حقًا ، ولكن
gpt	اشترى لابنتي في القانون. هي تحبه. هي أيضا تحب حقيقة ذلك
gpt	هذه كبيرة الطعام. كونها صغيرة العدد
gpt	أعطت هدية لزوجتي وهي تحبه. كما تحب طريقة
gpt	مجموعة أساسية جيدة من أدوات الطهي ، لكنني اعتقدت أنها ستكون إضافة رائعة للمطبخ.
human	هذه مجموعة رائعة وجيدة للشراء لكنني أضفت الكبيرة للزوجين أيضًا.
human	مهووس. رائعتين ، مثل النباتات الحقيقية. صنع إضافة مثالية إلى حمامنا.
human	تلقيت صورة لطباخ 7 qt.
human	أنا سعيد بجودة هذه المجموعة ومظهرها ممتازة!
human	فقط ما توقعته من حيث الجودة. علامة تجارية وصفية للبيع بهذه المنتجات.
human	إنهم يعملون بشكل جيد الآن لمدة 6 أشهر ، سيعطون 5 نجوم لكن الوصفات مروعة.
human	يمكن أن تكون نجمة 5 لو تم خياطة جميع الثقوب بدلاً من ذلك كنت الحلقات
human	للاستخدام في سرير النوم في كلية الحفيدات. تقول إنه يحسن نومها حقًا.
human	أكثر من خمسمًا وخاتمًا.
human	فلتر مياه رائع. صنعت صنع الثلج نفسها بي ثلجًا وضوحًا مما كنت قد حصلت عليه الآن.
human	كرسي متدرج مثالي ، حتى الأطفال وأمي من ركوب سيارتي الجيب.
human	ينضج الأرز بإتقان. الحجم رائع لعائلات الكبيرة من الأولاد!
human	زوجتي تدرس الشامانية في أمريكا الجنوبية وهي سعيدة جدًا بهذا التجمع.
human	فقط ما كنت أبحث عنه ولم أتمكن من القراءة من المراهنة على السعر.
human	أنا لا أحب هذه المادة ، فهي لا أشعر بالقوة بالقوة.
human	مطاطية. طريقة الكأس للاحتياجات الخاصة للاحتفاظ بها بدونها
human	يمكن استخدام هذا مشاكل حتى الآن. جيد جدا ويعمل بالعجائب
human	سعر رائع. يعمل بشكل جيد في ترشيح الرواسب في مائي. سأشتري أخرى.
human	كان الجيد أن أطلب الملاعق فقط لمجموعتي ، بجودة رائعة.
human	منتج رائع. يخزن كل ما عندي من بطانيات ووسائد وملابس شتوية في مساحات صغيرة وأنيقة.
human	تجميعه ... لماذا كل هذا لطاولة صغيرة.
human	يعمل كما يفترض. لا يوجد سبب للكراهية ، لا يوجد سبب للاندفاع.
human	تبدو الجودة ممتازة. أحد المحددات التي لا تزال عليها الاتفاق عليها أنا وزوجتي!
human	تعمل شفرة الخفق بشكل رائع ...
human	الجودة مذهلة. تم كسر أحد الأربطة المطاطية التي تدور حول العجلة.
human	هذه رائعة! سهل التنظيف ، وسهل التعشيش في الدرج للتخزين. منتج رائع.
human	أحب هذا الإبريق. لقد نصنع نصنع المياه اللذيذة المنقوعة طوال الصيف بالفواكه الطبيعية.
human	أنا وزوجي نحب هذا - يمنحنا مساحة كبيرة في الخزانة !!
human	أرغب في ذلك ، وهو موجود وأحصل على أمر شراء.
human	غير راض عن ثمن تكلفة صنع هذا! سيكون محظوظا استمر لمدة عام!
human	مممم ، أفضل رائحة الإطلاق! حقا تملأ الغرفة وتستمر لفترة طويلة! أحبها!
human	مثاليا. رائع عندما تريد تخزينه في الثلاجة. ختم جيد.
human	ارتقِ الضوء على المظهر الرائع للببغاوات ، وابدو أفضل عند الخروج.
human	شكرا لله على السوستة. انزلقت جميع وساداتي الساتان الأخرى من الوسائد باستمرار.
human	هؤلاء يمسكون بحكام خياطة اللحف الخاص بي! أتمنى لو وجدتك عاجلاً !!
human	الغطاء ينكسر بسهولة مع عدم شراء بديل. الآن الهمس الترمس الخاصة بي غير مجدية.
human	جودة ممتازة! أحب الألوان. سعيد جدا طلبت هذا. سعيد في جيلبرت أز :)
human	عنصر عظيم وسيوصي أي شخص. أحب أمازون والشحن السريع على كل شيء.
human	أريد أن تعيش كل شيء ، مباراة فردية.
human	هذا هو رف الحروف الصغيرة لطيف! أنا أحبه. حسنًا.
human	كان اللون على هذا الطريق أصفر أكثر مما أردت. أعدته.
gpt	حالة مثالية هاندبريسو هجين. أنا أحب الشكل والمظهر لهذا واحد.
gpt	نوعية جيدة وسعر جميل ، خاصة بالنسبة للسعر. نوعية جيدة جدا.
gpt	كنت تستخدم هذا لبضعة أسابيع والشيء الوحيد الذي لم يعجبني
gpt	أنا أحب هذا الزجاج المزج! أحب طعم الماء البارد! لدي واحدة
gpt	أنا أحب هذه الساعة ، جميلة ومشرقة وملونة. أنا أيضًا أحب أنه تم صنعه
gpt	اشتريته لمنزل صغير وهو ما احتاجه لمنزلي الصغير.
gpt	حقا مثل لوح التقطيع الأكبر. المشكلة الوحيدة التي تمكن الصعب من العثور عليها.
gpt	لطيف للغاية ، ومثالي لأكواب النبيذ. المشكلة الوحيدة التي أصبت
gpt	أفضل منتج مبني كنت تستخدمه منذ سنوات وأستخدمه. لدي واحدة في
gpt	أنا لم أحصل عليه حتى الآن. السبب الذي جعله جعلته 4 نجوم
gpt	ابنته تحبها ، القماش لطيفًا واللمسة النهائية جيدة. أنا فقط أتمنى أن يكون
gpt	المنتج ليس بجودة جيدة. قطع رفيعة ويصعب حمل الكوب.
gpt	كوب قهوة لطيف. البطارية تدوم لوقت طويل وهي سهلة التنظيف.
gpt	شموع جميلة لجميع أنواع ديكور المنزل والديكور. سوف أشتري المزيد في المستقبل.
gpt	أنا لست شاربًا للشاي ، لكنني اعتقدت أنه سيكون إضافة رائعة للمطبخ
gpt	ربما يكون أفضل عنصر تم شراؤه ، وهو الأفضل. سأحتفظ بتقييمي للوالية المستقبلية
gpt	لطيف جدًا ولكن لا يلتصق بالجدران. السبب الوحيد الذي أعطيته
gpt	جودة جيدة بالنسبة للسعر. المشكلة الوحيدة هي أن الصعب وضع ملف
gpt	عملت مثل تجعل من الممكن أن تجعل منه طريقة سهلة الاستخدام وتجيب لصنع الجبن.
gpt	أحب هذه الوسادة لابنتي. هي تحبه. هي أيضا تحب الوسادة ونحن
gpt	لن يبقى على رف الحمام. إنها صغيرة جدًا.
gpt	لطيف جدا. لديه كل ما أحتاجه والمواد والمواد جيدة. أنا فقط أتمنى الواحد
gpt	أحب الأحمر الساطع. وأستخدمه كمصباح ليلي لسريري وكان رائعًا
gpt	أحبها! تناسب كبير على سطح منضدة مطبخي. سهل التنظيف.
gpt	أكياس الوسائد هذه بخير. خفيفة الوزن ومريحة. أنا أيضا أحب حقيقة ذلك
gpt	قيمة عظيمة! أستخدمها للحاويات وهي تعمل بشكل رائع للخبز.
gpt	لون رائع أفضل من الصورة. المشكلة الوحيدة هي فراغًا من حقًا ، ولكن
gpt	قطعة جميلة جاء مع ثقب صغير فيه لخطاف من شأنه أن يتناسب مع الثقوب
gpt	رف النبيذ الجيد بالنسبة للسعر. المشكلة الوحيدة هي أن الصعب وضع ملف
gpt	تبدو هذه جميلة ، لكنها ليست الجودة التي تتوقعها من الكثير من العلامات التجارية الأخرى
gpt	إنه خشب حقيقي. تبدو حقيقية والنهاية جيدة. السبب الوحيد الذي أعطيته
gpt	أحب هذه الأغطية ، فهي مفيدة للغاية و ضاعف عملية التنظيف. سأحتفظ بهم في اليوم التالي
gpt	هذه رائعة وعملية بالكامل. سأشتري المزيد! جميلة جدا
gpt	هذا عظيم. سريع وسهل المواد الخام. لدي واحدة كبيرة
gpt	من الرائع أن تكون الفرصة على عنصر + عنصر + عنصر جديد في المنطقة.
gpt	تشعل هذه المفارش وقت التعلم وتصميمًا سهل الاستخدام. سهم قوي
gpt	جميلة جدا ، ولكن هناك بعض العيوب. أعترف بأنك أستخدم
gpt	لا يمكن التغلب على هذه المروحة مقابل 60 دولارًا ، لكنها ستظل موجودة ، والجماهير موجودة
gpt	هي مغناطيسية قوية ، قوية جدًا. لست متأكدا كيف سأفعل
gpt	مقلاة جيدة للخدمة الشاقة. لقد حصلنا
human	كانت مجموعة من هدية العلامة التجارية من داونتون آبي!
human	آحضر مثل الصور ، يحمل كأسًا قدرًا من الفاكهة مع حامل السقف.
human	يستعد للتحرك. تشكيلة من الحقائب للملابس والأغراض الشتوية والبطانيات وسائد ، إلخ.
human	أنا أحبه. تبدو رائعة التركيب. لقد قمت بتثبيته بنفسي ؛)
human	جميلة على الاطلاق. هذا هو الترتيب الثاني من هذه الشركة. لا يمكن أن يكون أكثر إرضاء.
human	استخدم ابني هذا في عيد الشكر. قال إنه يعمل بشكل جيد ويسهل عملية النحت.
human	احب هذا. دقيق وسريع جدا. تم رفع طبخي بضع درجات.
human	إنه أكبر مما كنت عليه. لكنها وصلت بسرعة وقامت بالمهمة.
human	مثالي لـ "المكتبة!" لكنها بدأت تصدأ حيث تتدلى من خزان المرحاض.
human	لم تستخدمه بعد - نتطلع إلى الحصول عليه أثناء السفر!
human	منتج رائع! أستخدمه حليب جوز الهند منزلي الصنع. تخزين الزجاج هو الأفضل.
human	ساعة جميلة. أحب أن يكون ذو وجهين. يحافظ على الوقت بشكل جيد. حجم جميل. يبدو الحنين بما فيه زيادة حجم الصورة.
human	بشكل رائع على موقد الحث أو عنصر الحث الفردي .. تبدو رائعة ... أصغر مقلاة تعمل على موقد الحث
human	أنا أحب هذه الصناديق ، التي أستخدمها في الواقع ألعاب لكلبي الصغير.
human	تصنع قهوة رائعة. لقد حان وقت الوصول إلى القهوة.
human	هذه أداة تنظيف صغيرة رائعة للخطأ الصغير ، قلب الكلب الزارع.
human	اشتريت هذه لاستخدامها على القارب. متحمس جدًا لبيع النبيذ هذا الصيف !!
human	أحب استخدام هذا لعقد مناديل خاصة في الخارج ، مما يمنعها من النفخ بعيدًا.
human	لم أكن أهتم بالمنتج. لم ينجح معي إطلاقا.
human	يمكن أن تجد الرفاهية المناسبة للجميع. أعادها.
human	هذا سهل الجمع. تم تسليمها في الوقت المحدد وهي مثالية بالنسبة لي.
human	لدينا كلبان ، هذه الحقائب رائعة! والعمل كما هو معلن عنها.
human	مظهر جميل ، لكنه لا يشبه الفولاذ المقاوم للصدأ. إنه يعمل بشكل رائع مع الهدوء والفعالية.
human	الورود جميلة. أنا أستخدمها كأقلام زهور في مزهرية سوداء.
human	على الرغم من أن هذا هو الخزف الحجري اللطيف حقًا ، إلا أنه ثقيل حقًا ثقيل جدًا على يدي المصابة بالتهاب المفاصل
human	لقد عدت هذا. كانت أصغر موجة مما كنت أتوقع وكان هناك عمود منحني.
human	لطيف ورائع - كما هو موضح في الصورة. يتم جيد بسرعة وتعبئتها بشكل جيد.
human	أنا أحب هذا المنتج. أوصي أيضًا بهذا: http: // goo. 4 لشيء إعادة تعيين.
human	كان من الممكن أن يكون التجفيف الصغير اللطيف أكبر بالنسبة لي فإنه منتج جيد و مفيد
human	منتج جميل ولكنك أسود إلى غراء للأعلى ، فلن يبقى ذلك طويلاً.
human	هذه طريقة لصنع البطاطس المخبوزة! أنا أحب هذا وأستخدمه بانتظام.
human	الأمر 3 وتم كسر واحد. محبط جدا. نجمتان لأن الشمعة تفوح منها رائحة رائعة.
human	قوي. انا استعملها كل يوم. إنها صناعية.
human	رف دش جميل وقوي. العناصر المطلوبة.
human	يلائم صينية الربع بشكل مثالي ، مثالية مثاليةان لفرن بريفيل الذكي.
human	اشترى هذه للزوج وهو يحبهم. خصر أقل ورذاذ الكولونيا يكفي فقط.
human	يعمل بشكل رائع بشكل رائع في حقيبة حقيبة و RV. يصعب غسلها من شكلها.
human	ألم حقيقي للتجميع ، لكن مساحة تنظيم جذابة وعملية تجديدها.
human	نحن نحب وعاء التحضير الفوري لدينا! يصنع أرزًا رائعًا! قدر ضغط رائع بدون ضغوط مشاهدته!
human	اشتريت اثنين لمغسلة الفولاذ المقاوم للصدأ المزدوجة. تبدو رائعة وعملية بالكامل.
gpt	الفحم في المرشحات ينسكب في الماء. ليس جيدا. إذا كان لديك منتظم
gpt	اشتريت هذا ليتماشى مع الثالث. الكثير من الاشياء الصغيرة و
gpt	أحب هذه المقاطع لمطبخي. المقاطع.
gpt	كوب رائع. يحافظ على الأشياء الساخنة وباردة ويشرب. سأحتفظ بشاي في
gpt	تستخدم كنصب تذكاري لصديقة وقد أحبت ذلك. السبب الوحيد الذي أعطيته
gpt	صفقة ممتازة المرتبة المرتبة. وهي مريحة ، وهي أيضا من قوية جدا.
gpt	أنا وطفلي نتشاجر على ما أريد أن أفعله به.
gpt	بأس. بشكل طبيعي ، دورا دورا مهما. السبب الوحيد
gpt	نحن نحبها تقدم عرضًا.
gpt	أرفف جميلة ، تحمل DVR ، بالارتفاع المناسب التنظيف.
gpt	أفضل سعر للكمية! أنا أحب شكل وملمس هذه الوسادة.
gpt	انا احب هذا! إنها ذات جودة جيدة جيدة وتتناسب مع كل ما لذ وطاب. هم
gpt	تدفق المياه. ما هي إلاّ الوحيدة التي قضيتها
gpt	يمنعني من السفر إلى المكتبة والمحلات. سأحتفظ بحقيبتي في المتجر
gpt	تبدو أفضل في الشخص. كندة ضخمة ولكنها مريحة. السبب الوحيد الذي أعطيته
gpt	(ضع) ضعفاً.
gpt	هذا مجرد "حسنًا" يستغرق وقتًا لتعتاد عليه. سأبقي أصابعي متقاطعة
gpt	هذا يعمل بشكل جيد مع ما ينوي القيام به. السبب الوحيد الذي أعطيته
gpt	وسادة دعم كبيرة. المواد ناعمة ومريحة. شراء عموما جيد.
gpt	لقد تلقينا هذا الأخير الأبعاد
gpt	هذه قطعة من الكعكة. القطع هي فقط ما أردته لمطبخي.
gpt	يعمل بشكل رائع. استخدمنا ملاعق وعملوا بشكل رائع. السبب الوحيد الذي أعطيته
gpt	حصلت على سبيل المزاح لهذا. السبب الذي جعله جعلته 4 نجوم
gpt	المنتج تالف ويشعر رخيص. جعله السبب الوحيد الذي جعله يشير إلى 4 نجوم
gpt	إبريق عظيم ، أستخدمه يوميا. السبب الذي جعله جعلته 4 نجوم
gpt	عندما يحبط كل ما في وجهه ، فإن ذلك يجعله يعمل
gpt	فريد. تبدو هذه نوعية جيدة. هم قليلا
gpt	حقا مثل هذا الموقف. أنا أحب شكلها وإحساسها ، والمقبض مناسب
gpt	أحب هذه الملاءات. لينة وناعمة. الجودة ايضا هذه الملاءات رائعة
gpt	هذا القدر يعمل بشكل رائع. كمية السائل. الغطاء قابل للإزالة و
gpt	هذه هي المروحة الوحيدة التي تتمتع بخاصية الفتح الواسع. هذا هو المعجب الوحيد الذي
gpt	أداة سهلة الاستخدام للغاية. الجانب السلبي الوحيد
gpt	ألوان لطيفة وقتي. المشكلة الوحيدة هي فراغًا من حقًا ،
gpt	وصل بالضبط بالضبط كما هو متوقع. أنا أحب شكل وملمس هذه الوسادة.
gpt	يفعل ما يفترض القيام به. المشكلة الوحيدة التي أصبت
gpt	أتمنى أن يكون لهذا المنتج سهل الاستخدام. أنا أيضا أتمنى لو كانت التعليمات أكثر
gpt	أكواب لطيفة المظهر في كل مرة. المشكلة الوحيدة التي تمكن الصعب من العثور عليها.
gpt	مكواة رائعة حقًا ... الشيء الوحيد بالنسبة لي هو أنها لا تبقى في مكانها بعد الغسيل ، بل تنزلق للخارج
human	لطيف تماما! إنه الحجم المثالي لقهوة الصباح وشاي المساء.
human	في الخارج. أسهل في الغسل والتجفيف ثم الحصيرة المطاطية.
human	إنه يدفع البسيسات لدينا مع المواء وهو منظر رائع على الحائط.
human	لم تخلط الإطلاق على الإطلاق. يمكن أن يكون الممكن لربع جالون. لكن هذا لا طائل منه.
human	حتى مشكلة ناجمة عالية الجودة ، تعمل بشكل رائع!
human	احتفظ بها في خزني السلاح النووي للحفاظ على جو من النار. لا توجد أجزاء قيد التشغيل عندما تكون داخل خزنتك.
human	تخزين رائع للخزانة بدون رفوف مدمجة باهظة الثمن. جيد أيضًا في خزانات المعاطف للقبعات والأوشحة ....
human	يعمل بشكل رائع ، وهادئ ، ويقلل من الغبار على الأسطح ، ويبقي الحساسية تحت السيطرة. الكمبيوتر بالكاد يحتاج إلى التنظيف.
human	لقد أسقطت أو أسكنت باتت أسراره. هذا واحد يعمل بشكل جيد.
human	هذه السجادة مثالية لمكتبي. مما يؤدي إلى الانتقام من أكسسواراتهم بشكل مثالي.
human	لا تشتري ، لا تستحق المال. وقت العودة ليس طويلاً بما يكفيها بدقة. مشمئز.
human	يفعل ما يفترض القيام به. إنه لا يتحرك حقًا من تحت سريري.
human	هم بخير ، لا تمسك شكل الإرادة. لا تهرسهم وإلا سوف يذوب مشروبك.
human	الحصول على اسم العلامة التجارية يستحق عشرة سنتات إضافية. بالضبط كما هو موصوف ، وشحن سريع!
human	يحافظ على دفء قطع الدجاج والرافيولي لبناتي تتحمل ساعات. منتج جيد بسعر معقول
human	هؤلاء وأحبهم. بيضا ختم محكم ولديهم الكثير.
human	أنا أحب هذه الوسادة. يمكنني أن أجعلها "ممتلئة الجسم" كما يحلو لي. إنه محبوب جدًا أيضًا.
human	يا فرح حلو. تجعل من ذاكرة التخزين هذه من السرير.
human	بأي حال من الأحوال يمكنك التغلب على سعر هذا وهو يعمل بشكل رائع أن بتتبيله!
human	يا له من منبه صغير لطيف. لا يشغل مساحة كبيرة وبالتأكيد
human	إذا كنت تحب Pinot noir ، فهذا شيء شيء لشربه منه نحن نحبهم
human	كانت هذه هدية عيد الميلاد لابني وزوجته. حتى الآن التعليقات فقط.
human	انا احب هذا !!! يستخدم في كل وقت محافظ لاحتياجات الاحتياجات.
human	أنكسر قبل أن تتمكن من استخدامه. كسرت التجمع التجمع. مواد لا تصلح للاستخدام المقصود.
human	هذا الغطاء مناسب وجميل في غرفتي. نوعية جيدة.
human	بعض الكيفية التي غيرت بها مؤثره على مؤشر صناعة الأثاث
human	اشتريت أواني طهي جديدة بحاجة إلى الحماية ؛ حقا العمل الرائع. جيد أيضًا لفصل الحدود.
human	هذه صغيرة جدًا. أوصي بمسطرة لمعرفة مدى صغر حجمها قبل الشراء.
human	موقف جيد آخر. استخدمه مع أي وعاء فخاري من الشمع أعرضه في المطبخ.
human	لا يمكن أن يكون أكثر سعادة. جودة ممتازة. حشوة سوبر لطيفة. يبقى لطيفًا ومريحًا. وهي جميلة :)
human	يعمل بشكل رائع ويجب لابنتي البالغة من العمر 12 متابعة الخطوات وليس مشكلة ؛ )
human	فقط حصلت على هؤلاء اليوم وأحبهم بالفعل! قوي وصلب مع وزن وقبضة مثالية! هتافات !!
human	هذه رائعة ، لكن 3 من 13 كيسًا (3 أحجام مختلفة) ممزقة في الاستخدام الأول.
human	مزيد من الفوضى اللزجة على المنضدة. ملعقة تستريح بأقدام مطاطية لمنع الخدش.
human	طاحونة ممتازة بالنسبة لي. أنا أحب القهوة الجيدة ، لكنني لست خبيرًا في القهوة.
human	سهل الاستخدام. البطاطا الحلوة صعبة بعض الشيء لكن شيء سهل مع هذا
human	وصله في الوقت المحدد ، منتج رائع ، يبدو لطيفًا ونظيفًا على المنضدة ويعمل بشكل جيد ، ويشعر بالمتانة
human	هذه الاشياء تعمل فقط! أستخدمه لتنظيف البراميل وأكواب القهوة والترمس والبلاط وما إلى ذلك.
gpt	أنا أحب الحجم والألوان والجودة والجودة الشاملة للمنتج.
gpt	ليس كما وصف. ليس ما كنت أتوقعه. ليس ما أردت.
gpt	ياي! تمكنا من تجميع القطع وتجميعها.
gpt	من السهل تجميعها وتبدو جميلة واللمسات النهائية جيدة. لدي واحدة كبيرة و
gpt	أريد أن أفعل جاعلًا من المستقبل. لدي واحدة في
gpt	بأس. بالنسبة للسعر ، إنها قيمة جيدة. سأحتفظ به لمدة
gpt	اشتريت واحدة كهدية ورائعة سلعة لطيفة للغاية. لدي كبير
gpt	knockbox صغير مصنوع بشكل جيد حقًا. أنا أحب الشكل والمظهر والحجم
gpt	اعمل بشكل مثالي للعب ، والبوتات البلاستيكية. المشكلة الوحيدة هي أن الصعب وضع ملف
gpt	الاستحمام في حوض الاستحمام الخاص بنا. المشكلة الوحيدة هي فراغًا من حقًا ،
gpt	هذه سجادة رائعة. أنا أحب الشكل والمظهر ، واللون
gpt	لدي فراش تمبرديدي به المرتبة على ظهرها.
gpt	الكثير من التنوع ، لكنني اعتقدت أنه سيكون إضافة رائعة للمطبخ.
gpt	على الرغم من ذلك ، فإنني كنت أتلقى هذه الصورة
gpt	طفلي يحبها. تبدو رائعة والمواد الجيدة. أنا فقط أتمنى الواحد
gpt	يعمل بشكل مثالي كما هو متوقع. لطيفة بعض الشيء ، لكنها مريحة للغاية. السبب الوحيد الذي أعطيته
gpt	وحدة صغيرة كبيرة. أتمنى لو كان لديه محرك كهربائي بدلاً من محرك.
gpt	منتج رائع ، مجموعة ثقيلة جيدة ، سيطلب المزيد. أحبها.
gpt	يعمل بشكل جيد ولكن به فتحة صغيرة في الأسفل. سأضع ذلك في الاعتبار عند الطلب.
gpt	قطعة دراسة جدا! لقد حصلنا على الجزء الخشبي من الكأس عامين
gpt	أخيرًا ، حاملة السكاكين المثالية. المشكلة الوحيدة هي اللحظة الوحيدة
gpt	لقد أصبت لي لصنع قشرة فطيرة التفاح. لم أكن بحاجة إلى قشرة فطيرة ، لكن
gpt	مثل المشي على الهواء! الخشنة المنطقية من الخارج من الخارج
gpt	مثل المجفف ، لكن به عيب في التصميم. أنا بحاجة إلى إيقاف تشغيل للاحتفال
gpt	هذه تعمل بشكل جيد. لقد حصلنا على الجزء الخشبي من الكأس عامين
gpt	سجادة جميلة. لقد أمضيتها لمدة 3 سنوات وأحبها.
gpt	غالي جدا ، لكن لطيف جدا. أنا أحب شكل وملمس هذه الوسادة.
gpt	تنورة رائعة! أحب التطريز والمريح. النسيج قليلا
gpt	ليست فائقة القوة. يخلق سطحًا لطيفًا.
gpt	وامتثال أكثر من عام ، والطريقة الوحيدةه هي ما حصل عليه
gpt	ابنة في القانون يحب هذا. إنها تستخدمه في صنع عصائرها لعائلتها.
gpt	شكل وحجم جميل. ينقع صعودا وهبوطا على الموقد لبضع ساعات.
gpt	يعمل بشكل رائع إذا كنت تطبخ ويجب أن وترغب في صنع عصير لعائلة صغيرة.
gpt	أنا حقًا أحب المروحة ، فهي هادئة وتبقى باردة. لدي واحدة كبيرة و
gpt	شكل معين ، أرقام ، بتة ، دائرة البريد السريع.
gpt	فتاة جميلة بعض الشيء ، منتج رائع بالنسبة للسعر.
human	وأحب لطيفة ، وقطع غيارها في أجزاء صغيرة ، وقطع غيارها من قطع الغيار واللوازم الأخرى في قطع الغيار والاكسسوارات ، ومعدن لطيف.
human	سلة مهملات رهيبة !!! أود أن أوصي به لأي شخص! خاصة إذا كان لديك مساحة ضيقة مثل الحمام.
human	هذا المعزي مريح حقًا .. المعزي = مريح. فقط كما هو موصوف. مظهر جديد وجودة جيدة حقًا.
human	OMG هذا كل ما أستخدمه للزبدة والجبن الكريمي وما إلى ذلك. لم أعد أستخدم سكاكين الزبدة أبدًا!
human	هؤلاء ، واحد للمطبخ والآخر لغرفة الطعام.
human	أحب أن هذا الهواء يحتوي على أنواع من أنواع الحب الحاجة إلى أنواع أخرى. إنه يعمل بشكل جيد حقًا لطيفًا.
human	لا تظهر الألوان بجودة الصور. البعض منهم يحاول أن يؤتي ثماره.
human	الكثير على مائدة العشاء. طلبنا من هدايا الزفاف
human	كان التسليم بالضبط كما هو متوقع. كانت تبدو واقعية.
human	يعمل بشكل رائع ، الآن أصبح يصبح الأمرًا على قياس الجرام أيضًا ، مما يجعل من السهل استخدام الوصفات من البلدان الأخرى.
human	زوجتي تحبه. تستخدم قهوتك الخاصة. الثمن.
human	ما قضيب بخير. ضعيف جدًا ، حتى تعبئته بالماء
human	يبدو أنه بأس به قطعة الجزار الخاصة بي. لست متأكدًا مما إذا كان يعمل بشكل أفضل من الزيت المعدني.
human	إنها تعمل. باسم مثل هذا ، فوجئت عندما وجدت أنها بنيت في آسيا.
human	هذا في الواقع يعمل. كانت سيارتنا تتعثر.
human	ليس رائعًا: الفولاذ رقيق جدًا. لكن التصميم جيد وهم على ما يرام. أغطية زجاجية لطيفة.
human	بعض الشيء ، بعض الشيء ، لا تزال لطيفة. لقد فاز في الحلوى المذابة.
human	أعني ، إنها فرشاة تواليت ، فرشاة مميزة ، جميلة جدًا.
human	أعطيته خمس نجوم ، تريدني أن أترك تعليقًا أيضًا. بعض النظر من فضلك!
human	احب هذا! أحسنت صنعا! حصلت عليه للتخزين في الحمام. يناسب لفات ورقت التوالي.
human	كانت هناك أشياء في أماكن بالقرب من "واضحة".
human	احصل على أطباق النمط وأحب النظارات المناسبة. أحب الحجم والشكل.
human	كان متوقعا. كبدو فرطبدو أحب الأنماط وتجربة رائعة في غرفتي.
human	34. أداة مؤشر. وصل في الوقت المحدد.
human	بعض الوقت للحصول على ما يكفي من المنتج المنتج جيد. قد تتعب يدك عند الانتهاء.
human	إطار رائع. أتمنى لو كان الداعم أثقل من الورق المقوى ولكن بالنسبة للسعر جيد.
human	حقا قوية ، كنت أتوقع رائحة لطيفة من الياسمين ، ظهرت من ذلك حصلت على رائحة حلوة ثقيلة على عكس الياسمين.
human	حفل الزفاف. لطيفين وذات جودة عالية.
human	وحدة صغيرة رائعة للتخزين والتنظيم الرائع في حمامي. قد أحصل على شخص آخر يكون في متناول يدي.
human	الجودة ليست بهذه الجودة. عندما أخبز فطيرة ، يتغير لون قالب الكعكة المصنوع من السيليكون.
human	تعمل هذه المجموعة بشكل مثالي مع كوب RTIC الجديد سعة 30 أونصة. كل شيء هناك كنا بحاجة إليه.
human	اشتريت هذه الحاويات كحاويات إضافية لحقيبة 6 Pack Fitness Renee. أسهل في تحضير وجبات الطعام.
human	منتجات تغليف المطبخ على رفوف المؤن أو منضدة المطبخ.
human	يجعل القهوة جيدة جدًا ودرجة الحرارة. نحب أيضًا خيار العرض الفردي.
human	حجم مثالي ، يتناسب مع هيكل السرير. قامت ابنتي البالغة من العمر 16 و 13 العامة بتجميعها كامل.
human	أنا أحبه! يبدو رائعًا في مدخلنا وعلى الرغم من ذلك من سوء الأطفال!
gpt	لقد كان يستخدم الوقت فقط لاستخدامه ولكنه يعمل بشكل رائع بالنسبة للسعر.
gpt	أنا سعيد جدًا بهذه المجموعة والجودة. سأحتفظ بمراجعي للرجوع إليها في المستقبل.
gpt	أفضل مظهر للاستخدام في استخدمنا. ولدينا أيضًا كرسي كبير.
gpt	مناديل جميلة يمكن غسلها بسهولة شديدة. صدقت هي اللحظة التي صدقت على هبتي
gpt	قطعة أثاث جميلة! لقد حصلنا عليها منذ الدجاجة
gpt	العلامات التجارية الأخرى. هذه هي نفس النوع
gpt	أتمنى فقط أن يكون يكون خيار لعمل خيار أصغر. كنت سأطلب
gpt	هذه الساعة صامتة ، سيكون من المزعج إيقاظها لبضع دقائق كل يوم
gpt	منتج رائع بالنسبة للسعر ، يبدو رائعًا. السبب الوحيد الذي أعطيته
gpt	سرير جميل! تمنيت فقط أن يكون هذا اللوح الذي يرقده ، وهو منطقة نائمة ، وهو مكافأة رائعة
gpt	ملصقات رائعة. تبدو جميلة حقا. أحب الألوان. أيضا ، الأبعاد جميلة
gpt	جيدة جيدة جدًا ، لطيفة ، قوية ، ومتينة
gpt	أحب اللون. إنها ستتم ، من الصورة ، لا تزال جميلة.
gpt	تبدو جيدة ... لم أستخدمها بعد ، لكنها جيدة بما يكفي لعمل دفعة صغيرة
gpt	يعمل بشكل جيد ومضغوط للغاية! أنا أحب شكل وملمس هذه الوسادة.
gpt	اشترينا هذا كهدية لابنتي وأحبته. لقد كان رائعًا
gpt	أحب هذا الرف الصغير المضحك! أنا أحب الشكل والمظهر منه! لدي واحدة
gpt	نحيف ضعيف. لم تدوم إلى لكنها سعر جيد جدًا.
gpt	أنا أحب هذا! إنه تصميم صغير لطيف بالنسبة للحجم
gpt	منتج منتج اشتريته من أمازون. السبب الذي جعله جعلته 4 نجوم
gpt	تعمل هذه الفتاحة مرة واحدة ، وتستغرق وقتًا طويلاً. سأحتفظ بفاتحتي في الدرج.
gpt	هذا هو رابع صففيه وهو الأفضل. سأحتفظ بهذا من أجل
gpt	اشتريت هذا من حفلة شاي. إنه حجم جيد رائعًا في مطبخي
gpt	تعمل بشكل جيد كأداة مطبخ صغيرة وكأداة صغيرة. لدي واحدة كبيرة و
gpt	هذه مجموعة صغيرة جدًا لطيفة جدًا جدًا لكوب السفر. أوصي.
gpt	يناسب دايسون بلدي. ليست مهمة سهلة لتجميعها.
gpt	فائقة النعومة وخفيفة الوزن ولكن ليست ضخمة. إنها ثقيلة بعض الشيء بالنسبة لغرفة نومي الصغيرة ولا
gpt	جيد حتى الآن - أستخدمه كل يوم. لقد استخدمته أيضًا لبضع ساعات
gpt	أفضل مقلاة. السبب الوحيد الذي جعله جعلتهيته 4 نجوم
gpt	اشتريته لأستحم وهذا ما احتاجه! أنا أحب الإضافات
gpt	كنت متشككًا ، لكن جودة جيدة وتناسب بشكل جيد طاولتي.
gpt	هذه قطعة صغيرة من الخشب
gpt	اشترى من أجل كب كيك دش. إنها ناعمة جدًا وأنا حقًا أحب كيف
gpt	تحتوي على الكثير من الأشياء. أنا أيضًا أحب أنه تم غسله
gpt	لا تصنع العصائر في هذا. السبب الذي يجعلك تجعلك بحاجة إليه
human	هذه رائعة الفحم في الشواية. احترق السيارات كافية للحصول على فحم جيد.
human	هذا طباخ رائع انها تجعلني اكثر بدانة سهلة التنظيف وأخف وزنا من أواني الفخار التقليدية.
human	هذه هي بالضبط الصورة وتبدو رائعة. تبدو رائعة في منزلنا الخشبي مع ستائرنا للقراءة من الخيش.
human	هذه أفضل دواسات الحمام. أنا تستخدم بالضبط كما هو محدد في التعليمات.
human	أحب بالتأكيد منشفة المطبخ هذه. لقد أعدت تزيين مطبخي على شكل بومة هذا مثاليًا.
human	شراء لطيف جدا حصل على الكثير من الثناء. فهي ضخمة الحجم.
human	فقدت مدفع الهاون والمدقة الأخيرة أثناء الحركة. أنا أفضل هذا الاستبدال. إنه أكثر فعالية.
human	أحب هذه الحقائب ولكن سعرها مقابل المبلغ الذي حصلت عليه
human	تلك النسخة الأصلية التي تشبه Nutribullet.
human	تجميعها بشكل سيء. تم قياس اهتزازات الاجزاء من الاجزاء. لا تضيعوا أموالك. سلة المهملات بعد استخدام واحد.
human	فقط الحجم المناسب في كوبين لاستيعاب الوجبات الخفيفة. وقد انخفاض السعر إلى دفع الزناد.
human	مجموع الفضلات ، والأكواب مخدوشة وانهار الغطاء الغطاء في 6 أشهر. الزجاج الحلقة أفضل!
human	حقيبة صغيرة جدا واهية المظهر. المعلومات المنتجّة الموجودة على الموقع الإلكتروني غير واضحة / مضللة إلى حد ما. اضطررت إلى إعادته.
human	أحب المنتج ، بشكل رائع.
human	الجورب والملابس الداخلية والأدراج الأخرى الرائعة. حامل حمالة الصدر جيد ولكن ليس لأحجام الأكواب الأكبر.
human	بالنسبة للسعر ، هذا مقياس حرارة رائع. يتم تخزينه بشكل أفضل.
human	أنا أحب هذه الحصائر ، تجعل تنظيف الخبز أسهل بكثير ، وهي تنمو في حقيقتها فقط أوصي بشرائها
human	حجم جيد ، عدد قليل من الصور ، القليل من القليل من اللون الأزرق ، القليل من اللون القليل من اللون الأزرق.
human	قيمة جيدة بالفعل. مقياس دقيق وله ضمان. اعرف كيف يمكنك التغلب على صفقة كهذه.
human	على التبرعات بسهولة. لم يدم طويلا على طاولتي.
human	هذا رائع للغاية. لون أزرق جميل ، أكثر حيوية من الصورة. إنها أيضًا ذات جودة كبيرة ولطيفة.
human	من السهل جدًا إبقاء رأس الملعقة في يجعله يجعل الحلزوني. منتج جيد جدا.
human	المنتج كما هو موصوف. من أجل الحصول على خدمات ، لكن خدماتهم كانت تعمل للغرض الذي أستخدمها من أجله.
human	لكنه صغير جدًا بالنسبة لي. أن يعمل بشكل رائع للأشخاص الذين يتبعون نظامًا غذائيًا.
human	هذا ينتن ولكنه لطيف ، فسيح ، يطوي بشكل مسطح (وهو ما أحبه) ، وهو بشكل عام حقيبة غداء رائعة.
human	لكنها تكون مغلفة ، لكنها تكون مغلفة. الخطط المعلقة.
human	اشتريت زوجًا من أغطية الألحفة وهي لطيفة جدًا وحريرية وناعمة.
human	كنت أتوقع المزيد. تمرين كبير للإشارة النتائج دون المستوى في أحسن الأحوال.
human	هذا منتج رائع وسهل التطبيق سيعيد اللمعان إلى سحر والبلاط!
human	أحب هذه الملاءات! هذا يجعل عملية الشراء الثانية. ناعمة وخالية من التجاعيد وتبقيني أكثر برودة في الليل!
human	سعر جيد وعمل. تم تقديمه في الحفلة. هل تشتري هذه الأقلام مرة أخرى.
human	عظيم لغرفة اللعب مع الأطفال. تناسبها من المفضلة لدى الجميع.
human	جودة ضعيفة جدا. أعتقد أنه سيكون مضحكًا وقابل للاستخدام ...
human	لون عاجي جميل. لينة جدا. أرق مما اعتقدت لكنني ما زلت أحبهم.
human	وصل مع عدة خدوش طفيفة عليه. ليس سيئًا بالنسبة للسعر ولكن الخدوش والخدوش تزعجني.
gpt	سيخبرك الوقت بالوقت الذي تستغرقه للانتهاء. سأقول إنه كان مستقرًا جدًا
gpt	أفضل منظف بقعة في السوق. التحدي الوحيد الذي أصابه.
gpt	وهو يفعل ما يفترض القيام به. إنه عصير مثالي لهذا الوقت
gpt	هذا القدر رائع! سهل التنظيف ومريح للغاية. السبب الوحيد الذي أعطيته
gpt	قد لا يلتصق بهذا الشكل ، لكنه لوصف صفقة جيدة.
gpt	أكثر من ذلك بكثير. لدي واحدة كبيرة و
gpt	إنها جميلة جدًا .. أضعها في الفريزر وتخرج! لقد كان رائعًا
gpt	مريح جدا !! أشعر أنه سيمر وقت طويل قبل أن يصبح ذهابي إلى الوسادة.
gpt	جودة رائعة ، يبدو لطيفًا و يبدو لطيفًا و تبدو مثل ما تريده من الكلاب الأصابع.
gpt	لا يعمل في الوقت الحالي ، حيث تشير المساحة إلى المساحة التي تبدأ من اليسار إلى اليمين
gpt	ملحق حمام رائع لمطبخنا. المشكلة الوحيدة هي فراغًا من حقًا ، ولكن
gpt	أنا أحب المظهر العام لأغطية الوسائد. أنا أيضا أحب أكياس الوسائد الإضافية
gpt	قوالب الجليد الرتق جميلة! أنا أحب الشكل والمظهر هؤلاء! عندي
gpt	كانت مملوءة بالطلاء الأبيض والرمادي ، مشاهدة كانت لمسة لطيفة. لقد فوجئت
gpt	أنا في الواقع استخدم هذا ككوب شفط مؤقتًا. أنا أيضًا أحب أنه قابل للإزالة ويمكنه
gpt	رائحة خفيفة ومحترقة لبضع ساعات. سأحتفظ بالورود في المنزل
gpt	مساحة ركن كبيرة. أستخدمه كمساحة تخزين طويلة لمطبخي الصغير
gpt	متين ولا توجد مشاكل في الكتابة. المشكلة الوحيدة هي فراغًا من حقًا ،
gpt	لسوء الحظ ، أحتاج إلى إعادته والمربع كبير جدًا. أنا الوحيد
gpt	هذا منتج رائع وسعر رائع ، جودة جيدة جدًا ، جميل ، قوي ، وعملي
gpt	هذا مصباح جميل. إنه مصنوع بشكل جيد للغاية.
gpt	فقط أحب هذا. إنه أفكر من الاثنين الآخرين ولكنه يوفر فراغي الصغير و
gpt	إنها متينة وتبدو رائعة في المطبخ. سأحتفظ بهم للزوجين المقبلين
gpt	تبدو أنيقة في الحمام ، والجودة. السبب الوحيد الذي أعطيته
gpt	حواف حادة ، داخلية خشنة ، حواف حادة. السبب الوحيد الذي جعله جعلتهيته 4 نجوم
gpt	لطيفًا جدًا عند استخدامه وموقعه جدًا. السبب الوحيد الذي أعطيته
gpt	طاولة رائعة بسعر رائع. المشكلة الوحيدة هي أنها ليست مشكلة كبيرة حقًا.
gpt	أنا أحبه. يمكن استخدامه لفكرة الموقد. أنا أيضًا أحب أنه قابل للإزالة و
gpt	فقط ما نحتاجه من النظارات. سأحتفظ بنظاراتي في المتجر.
gpt	رامكينز كبيرة. أحب الألوان الزاهية. المشكلة الوحيدة هي أنها ليست حقًا ملف
gpt	الأقسام الثلاثة أصغر من التصميم الأصلي ، وهي مكافأة رائعة. أنا أحب الإضافات
gpt	بطانية ، أدفأ مما كان متوقعا. أنا أحب شكل وملمس هذه البطانية ، أنا كذلك
gpt	لقد بدأت الآن في تحضير القهوة. السبب الوحيد الذي أعطيته
gpt	جدًا بهذه المجموعة والجودة. سوف أشتري المزيد في المستقبل.
gpt	لوحات جميلة جدا ، الشكوى هي الوحيدة أن تكون قذرة بعض الشيء. إذا كان لديك زوجان
gpt	تنجح من تجميعها مع القطع والتعليمات المضمنة. السبب الوحيد الذي أعطيته
gpt	لقد أحببت هذا الجزء الذي يحمل عدة حزم.
gpt	كانت ستارة الحمام أرق من الصورة. سوف أعترف ، أن تكون
gpt	يمكن أن أحب هذه القمامة !!! فائقة النفاذ للمستخدم. سأحتفظ بعلبة القمامة!
gpt	يبدو أن هذه التعليقات على الحائط.
gpt	يعمل بشكل رائع ومع ذلك ، انظر إلى الصورة والصورة مضللة بعض الشيء.
gpt	الزجاجات هي فقط ما احتاجه. المشكلة الوحيدة التي أصبت
gpt	لا أعرف ماذا أقول أيضًا ، لكنه منتج رائع بالنسبة للسعر!
human	هذه قوالب جميلة. يبدو أن حجمه أكبر من الدرجة الأولى.
human	يبدو أنيقًا وهو الارتفاع المناسب للبقعة التي أردتها. استبدلت القدر بأخرى أكثر ثباتًا.
human	استمر هذا العدد والعديد من عمليات النقل يبدو رائعا. سأشتري أخرى ، إذا بدت قذرة.
human	أنها سهلة الاستخدام
human	أحبها! حجم مثالي لطيفًا جدًا جدًا جدًا ويخفي مكتب زوجي الفوضوي للغاية! يوصى بمنظم موفر للمساحة.
human	مصنوع بشكل جيد ، لكن الشكل ليس مثاليًا للأذنين الأكبر حجمًا. كما أنهما لا يعششون المناطق ، وهو ما كان لطيفًا.
human	حصلت عليها لقياس الكاكاو ... أنها الحجم المثالي لفنجان القهوة ... يمكن لأطفالي صنعها بمفردها
human	المرايا الجميلة التي تبدو جذابة. اشترينا ثلاثة من هؤلاء ونحن نحبهم.
human	قوي قوي. يعمل بشكل رائع مع المعكرونة والسلطات من بين أشياء أخرى. يبدو أنه يصمد بشكل جيد. تمام.
human	حقا أحب ذلك. إنه خفيف الوزن وقابل للغسل. لا تسحب ستارة الحمام لأسفل.
human	كان لدي ما حدث قبل وأحببته هذه المرة.
human	سجادة رائعة للغاية
human	تبدو جميلة حقًا على حائطنا. كان من السهل جدًا إعداد وتلوين صور بتنسيق جيد أيضًا.
human	سعيد جدًا ، لأنني حصلت على العديد من المؤسسات.
human	لقد أحرقت بخور خشب الصندل نيبون كودو تحافض. أنا أحب خشب الأرز مثل خشب الصندل.
human	هذا الصبي يصبح حارا بسرعة. أحب أن تزوج من تزوجك في جو بخير.
human	سوبر ميني فاك. هل كل ما أريد. يعمل بشكل رائع على أرضياتي العارية والأثاث المصنوع من حولي شقتي
human	المقالي الجميلة ، صفقة جيدة ، لم يكن سلسًا. أعطيت لصديق مع موقد الغاز.
human	يحتوي على قاعدة بلاستيكية عملاقة بدلاً من صندوق الزنبركي ، واتضح أنه لا يمكن استخدامه!
human	استخدم هذه كل يوم. حجم مناسب وسهل التنظيف. امتلك 3 وأحبهم. نهاية جميلة.
human	اشتريت بعض الأعمال والحرف المدرسية على سريري أو أريكتي. يعمل بشكل مثالي وسهل التنظيف !!!!
human	سعداء جدا غيروا على أمازون. هم فقط ما أردته ، ماهمة بالمهمة. شكرا لك.
human	ذهبي وردي أكثر. لكن هذا يعمل بشكل جيد بالنسبة لي.
human	خطافات دش جميلة للغاية. كنت متشككًا في شراء خطافات دش باهظة الثمن ، تستحق المال
human	. يفعل ما يفترض أن.
human	هذه جميلة. يتم غسلها بشكل جميل وخالية من التجاعيد من المجفف! راض جدا مع هذا الشراء.
human	الحصول على فرصة جيدة للحصول على ما تحصل عليه من تطوير!
human	منتج رائع ، عموم يشبه الإعلان عنه. أنا متأكد من أنني سأستمتع بها.
human	للمرة الأولى اعتقدت أن هذا لن يدوم أبدًا. ومع ذلك ، فقد صمدت بشكل جيد وكان السعر رائعًا.
human	حصلت على واحدة من هذه لكل من الأطفال ولزوجي.
human	الحب ، الحب الحب !!! الأزيز ، مثالية مثالية وهي مثالية ورقيقة ودافئة.
human	أنا أحب بالتأكيد ساعتي الجديدة. إذا كنت تحب الألوان العادية والمشرقة .. فهذه هي الساعة المناسبة لك!
human	أحب مظهر ولون وحجم هذه البطانية. أنا فقط أتمنى ألا يذرف الكثير.
human	سعيد جدا بهذا. أضعه بالقرب من هذا الموقف ولا يفشل أبدًا في الضحك.
human	مورد الفلتر متفهم ولطيف ودقيق وعادل. كنت سعيدا جدا معهم.
human	خفيفة الوزن كبيرة لوح تقطيع صغير. أتمنى لو صنعوا هذا بحجم أكبر. يذهب مباشرة في غسالة الصحون.
human	إذا كان لديك حيوان أليف فهذا رائع للشعر ، تأكد من تنظيفه واستخدامه
human	تم تبريده في الفريزر لبضع ساعات ، مما أسفر عن عصير ليمون بارد رائع استمر استمرار طويلة
human	يا له من حل ربطة عنق / ربطة عنق رائع! الزوج يحب هذا! لقد وقعت في الأيام المشددة من العلاقات التي وقعت في مكان!
human	هذا هو بالضبط ما كنت أحتاجه - أحب هؤلاء! لم تواجه أي مشكلة وتم استلامها كما هو متوقع.
human	قيمة كبيرة ، ولكن ذات جودة عالية من الفلتر الأصلي! شراء رائع!
human	تمزق أسهل من ورقت. انها رخيصة جدا معا. لا تضيعوا وقتك ومالك.
human	أحب الكاسترد في الأشهر الباردة ، مجموعة متطابقة تعمل بشكل جيد للغاية.
gpt	فقط الحجم المناسب لما أحتاجه. جدًا جدًا.
gpt	اشترت نظارتي المفضلة بعد قراءة هذا محول. الكثير من النظارات المختلفة وهذا هو
gpt	أدركتها حتى أدركتها. السبب الذي جعله جعلته 4 نجوم
gpt	ليونة مما كنت أتوقع! والأفضل جميلة جدا
gpt	لقد بحثت في كل مكان عن مجموعة ووجدتها في نفس المتجر مثل هؤلاء. أمرت الآخر
gpt	هذا رف زاوية رائع. .
gpt	فرش رائعة ، انتهيت من استخدام أنواع مختلفة.
gpt	إنها تدعي أنها ستفعله ، لكنها صغيرة جدًا. الجانب السلبي الوحيد هو ذلك
gpt	قوية لزجة وصعبة! عملت من أجلي والشيء الوحيد الذي لم يعجبني هو الطريقة
gpt	البستوني الآيس كريم طويل جدًا. سأحتفظ بأقدمي!
gpt	تمتص أي شيء. أنا أحب ملمس النسيج.
gpt	الأثاث الذي أحتاجه المنزل أكثر حداثة.
gpt	يعمل كما هو متوقع. لقد حصلت عليه لمدة عام وما زلت أحبه. لدي واحدة في
gpt	تماما كما في الصورة. سهل الاستخدام. المشكلة الوحيدة هي فراغًا من حقًا ، ولكن
gpt	تعمل بهدوء وتزيل بعض الضوضاء التي سمعناها في غرفة نومنا. لست متأكدا كيف
gpt	حلقات البيض هذه هي بالضبط ما أردت. لقد كنت أملك خاصتي منذ عامين حتى الآن و
gpt	اشتريت هذا ليتناسب مع أكواب الشفط القديمة. استخدم الصغير وهم
gpt	سوبر لطيف لأنه يبدو لطيفا. المشكلة الوحيدة هي صعوبة الأمر في الأمور في الحضيض
gpt	لقد اشتريت هذه لتكمل موقدي تفلون الجديد. هذه تعمل بشكل جيد وتبدو رائعة.
gpt	استمر الطرف البلاستيكي في الانطلاق. الطريقة الوحيدة التي كانت مجرد رمي الكأس في
gpt	سعر رائع على هذه العبوات. إنها بشكل جيد وستستمر طويلة جدًا
gpt	يعمل كما وعدت. يمكن أن تستمتع بالمواد والمواد الغذائية. لدي واحدة كبيرة و
gpt	حقا مثل البناء والمظهر. المشكلة الوحيدة هي فراغًا من حقًا ، ولكنه أ
gpt	أنا أحبه. الكوب يبدو رائعًا والنهاية جيدة. لدي واحدة كبيرة و
gpt	يحافظ على قهوتي ساخنة لساعات. السبب الذي جعله جعلته 4 نجوم
gpt	أفضل هذا العدد. لدي القليل من الآخر
gpt	جوانب رفيعة حقًا ، مما يجعل الإمساك بها صعبًا بعض الشيء. السبب الوحيد الذي أعطيته
gpt	سعر معقول ، جيد جداً. سأحتفظ بمراجعي للمستقبل
gpt	لطيف جدًا ، يبدو كشجرة حقيقية ، وأنا سعيد جدًا بالحجم و
gpt	أنا سعيد جدًا بتضمين هذه المرفقات والمواد الجيدة. أنا فقط أتمنى واحد في
gpt	تعمل قارورة الورك بشكل جيد ، لكن العمل القليل من الفوضى. لست متأكدا كيف
gpt	حصلت على هذه الصورة مرتبة مرتبة. لدي أيضًا لبادة مرتبة و
gpt	رهيب !! جاء في صندوق جميل جدًا وكان السهل جدًا تجميعه.
gpt	يبدو أن هذا جيد الصنع. .
gpt	في الجزء العلوي من الجزء الخلفي للحكم ، فإن الجزء المتعلق بذلك من الدعوى. جميلة جدا.
gpt	اعتقدت أنها أصغر حجمًا ، لكنها أكبر مستأنقة.
gpt	كريب بلدي لم يكن أفضل من أي وقت مضى. السبب الذي جعله جعلته 4 نجوم
gpt	ذات نوعية جيدة. المشكلة الوحيدة هي أنهما ليسا نفس اللون حقًا.
gpt	أنا أحب هؤلاء ، فهم أصغر حجم مما كنت أتوقعه. هم أخف قليلا من
gpt	جميل وناعم طلب حجم كينج ووصل ببطء
gpt	محطة صنع الحلوى الصغيرة الرائعة. أنا أحب شكلها وإحساسها ، وحجمها و
gpt	دعني أخبرك قوية جدًا.
gpt	لقد حصلت عليه للتو ... أنا فقط أتمنى واحد في
gpt	متين للغاية لأنه مصنوع بشكل جيد. نوعية جيدة جدا. لطيف ، قوي ، وعملية.
human	متأثر جدا. أنا سعيد جدًا بتفاصيل هذا القلم. سيكون نجاحا في ذكرى سنوية.
human	حجم مثالي لسطح طاولة صغير. أحب الأبيض الدافئ والأسلوب الرجعية النظيف الآن. شكرا دايو.
human	هذه ملابس رائعة. أفضل جودة وسمك جيدة. أود أن أوصي بهم.
human	أحب إبريق القهوة والفلاتر لا تترك طعم ورقي للقهوة. قوي عندما تكون رطبة ولا تقطر
human	هذا هو بالضبط ما كنت أبحث عنه! يمكن الآن قياس الملح والفلفل للوصفات.
human	حسن. كما هو متوقع. مقبلة مقبلة من المنزل.
human	مدمج ، سهل الاستخدام. . . لكن واجب ثقيل على الإطلاق. لا تحاول سحق الثلج ، على سبيل المثال.
human	هذه ليست مانعة للتسرب ولا مانعة للهواء. تستخدم لأغراض أخرى.
human	انظر إلى هذه الستائر! بدورنا متجهم وشامله وشهواهم وشعرهم.
human	يعد أفضل فنجان قهوة تناولته في المنزل. تقوم بتخمير التربة من خلال شبكة SS ، وليس من البلاستيك! ؟؟ ! ؟؟
human	لطيف جدا وواقعي جدا. أود أن أستنبط بعض الحلقة من هذه الحلقة.
human	تبدو جيدا. لقد أنكسر الغطاء الذي تم تشييده بطعمه.
human	هذا المنتج أدى إلى تكرار الاستخدام.
human	تصميم جميل. وظيفة عظيمة. يدور بسهولة. سعيد لأنني اشتريت هذا. طاولة المطبخ أكثر تنظيماً. لن تخيب أملك!
human	تم شراؤها كهدية هفوة لأبي في القانون. استغلها في ميدان البندقية!
human	خدم الشريط القابل للنفقات المالية. كنت سأساعد إذا لدينا مضخة هواء معنا.
human	تبدو رائعة وكسب اللعب. عامل التشغيل أكثر من المنتج
human	أنا أحب هذه الملاءات واشتريت مجموعة للتو ثانية لابني. لينة جدا وأنها تصمد بشكل رائع.
human	جيدة ومريحة ... صغيرة للارتداء ؛ المعلن عنه ... حسنًا ..
human	لقد أحببت هذه السكاكين ، لكنها ليست حادة مثل سكاكين السيراميك الأخرى التي رأيتها (على سبيل المثال ، أنا لست خبيرًا بأي حال من الأحوال).
human	جودة جيدة ، جودة جيدة ومظهر جيد ، خصائص حرارية جيدة ، إلى حد كبير ، جيدة جدًا.
human	كان هذا سيؤثر على الأداء. أنا جميل مع ذلك وأحب ذلك.
human	المنتج من براعة فائقة. قوي وجذاب وكبير. كان التسليم الفوري. ما تطلب الأمر.
human	منتج رائع ، معبأ بشكل جيد. أحب الألوان ، والكتابات. الاحتمالات لا حصر لها ، سعيد جدا
human	كرة الثلج الموسيقية الجميلة. ملونة للغاية مع جميع شخصيات وارقام رائعة. يعد إضافة لطيفة إلى كنوز عيد الميلاد لدينا.
human	مجموعة لطيفة من ملاعق القياس. إنها نصف مقصورة.
human	المظهر الحكيم ، محمصة الخبز جيدة المظهر للغاية. ومع ذلك ، فإنه يحمص بشكل غير متساوٍ في معظم الأوقات ، بغض النظر عن الإعداد.
human	اعتنى احتياجاتنا. استخدمناه لـ 55 بوصة. سهل وإنجاز المهمة!
human	حامي كبير وسادة. مصنوع بشكل جيد وناعم بدون صوت. اشتريت هذه مرتين الآن وسوف تشتري مرة أخرى!
human	بسيطة وفعالة. اشتريتها لطاولتي لليالي عندما تأتي الشركة. إنه لشيء رائع. ويحمل الكثير من الحزم
human	لدي هذا في الحائط في مكتب العلاج الخاص بي وعملائي يحبونه !!! جدار قديم مقرف !!
human	ليلة صغيرة كبيرة. مثالي لغرفة ابننا. من السهل تجميعها. أود أن أطلب هذا
human	طاولة رائعة الاستخدام الاستخدام. استخدم هذا المنتج في التجارة ، وساعدت أيضا في استخدام ذلك في أمازون.
human	هذه الحصائر رائعة للخبز. تخرج ملفات تعريف الارتباط.
human	واهية ويصعب وضعها في مناطق. لوحة الكرتون الخلفية ، من المستحيل إصلاحها.
human	صدأ بعد استخدام واحد في غسالة الأطباق ، ويسعدني جدًا إعادتهم بالبريد! المميزات
human	نحن نحبها! أخيرًا طبق زبدة جذاب ثقيل بما يكفي تستطيع قطتنا المحبة الزبدة الدخول!
human	أنا أحبه ، مخطط رائع وسهل. بصفتي مبتدئًا ، كنت بحاجة إلى معرفة ما تفعله كل نصيحة.
human	فعلت نصف قميص البولو الخاص بي واستخدمت نصف الخزان. إنه يعمل على أنني أشعر بأنني جيد.
human	الزوجة تحب الشكل والمظهر من هؤلاء. تم استبدال الملعقة ذات المقبض الخشبي التي انكسرت. لا تتوقع ذلك مع هؤلاء.
human	أحب هذا المنظف مفيد. تلتقط شعر القط وغيره من العبث الصغير لاستخراج ممتكنسة الكهربائية.
human	استخدمتها لتذوق بوربون ، وكان الحجم مثاليًا أجد نفسي أستخدم كل أسبوع أحب أحب ذلك والتفرد
human	يعجبني أن هذا يساعد في الحفاظ على موقدي نظيفًا. سهل التنظيف وامتلاكه مقبض قابل للطي يجعل أسهل.
human	يعمل بشكل مثالي. في محاولة لإكمال المخطط الداخلي المصنف.
gpt	تجهيزات المطابخ جيدة جدًا وحجمها جميل أيضًا. لقد امتلكت الألغام المشتركة
gpt	حصلت على العمل الفيل الأبيض. أنا أحب المظهر. زوجي يحبها أيضا
gpt	لقد فعلت كل ما كنت أرغب فيه ، وعملت بشكل رائع. الجانب السلبي الوحيد هو ذلك
gpt	إنها تتناسب مع ألوان حمامي وتبدو رائعة. تم تصميم هذا أيضًا للحمام وهو
gpt	لدي واحدة صنع في الصين والآخر صنع في الصين. هذه تعمل بشكل جيد وتبدو رائعة.
gpt	أحب هذا اللحاف. الألوان نابضة بالحياة والنسيج ناعم. اللحاف هو بالضبط ما
gpt	الألمنيوم موصلوي ، والتصميم جيد جدًا. السبب الوحيد الذي أعطيته هو 4
gpt	منتج رائع! يعنيها. سأحتفظ بهم للأشهر القليلة القادمة.
gpt	تبدو السجادة رائعة ، لكن لها رائحة غريبة. ليست جيدة بما يكفي لإحداث فرق.
gpt	ما تزال الصورة مجنونة بعض الشيء ، لكنني سأبقي ، الحقيقة ، هدية عيد ، مقشرتين!
gpt	أوصى أحد أصدقائنا لقد حصلنا عليه منذ أسبوعين
gpt	الشفط جيد لوقتها. المشكلة الوحيدة هي أن الصعب وضع ملف
gpt	نوعية جيدة فاجأتني. السبب الذي جعله جعلته يبدو أنه أصله 4 نجوم
gpt	لطيف حقًا ، بالضبط ما أردت. المشكلة الوحيدة هي صعوبة الأمر في الأمور في الحضيض
gpt	السجادة عبارة عن سجادة جميلة ومتينة ذات ملمس جيد. السجادة متذبذبة بعض الشيء
gpt	بخيبة أمل حول مدى رقة الأوراق. الجودة ليست جيدة ، إنها جميلة وعملية.
gpt	لن تشتري هذا مرة أخرى. الجودة هي فقط ما كانت عليه. أوصي.
gpt	أنا أحب هذا المنتج. نعم ، يحتوي على تصميم وتصميم الكثير من أدوات المطبخ الخاصة بي ، ولكن
gpt	لقد أذهلت جودة اللاصقات المطاطية. سأحتفظ بمراجعي في المرة القادمة.
gpt	الأفضل حتى الآن. لقد حصلت عليه لمدة عام وما زلت أحبه. لدي واحد في بلدي
gpt	بطانية ناعمة وخفيفة الوزن. أنا أحب شكل وملمس هذه البطانية.
gpt	كانت هذه هدية فنية. سأحتفظ بهذا للأشهر القليلة القادمة.
gpt	أحب هذا من البيكنيكا. إنه جيد حجم رائعًا في بلدي
gpt	. خفيفة الوزن ومريحة. أنا أيضا أحب حقيقة أنهم
gpt	OMG هذه رائحة طيبة جدا. أنا أحب الطعم. زوجي يحبها أيضا
gpt	تجهيزات ممتازة بالنسبة للسعر. أنا أحب الشكل والمظهر لهذه القطعة من مجموعها.
gpt	هذه البطانيات رائعة وذات جودة عالية. سوف أشتري المزيد في المستقبل.
gpt	سعيد جدا بالشراء. لقد حصلنا على المرتبة الأولى
gpt	أنا أحب ستارة الحمام هذه. أنا أحب شكله وإحساسه ، ولونه رائع.
gpt	مثل الآخرين. المواد لطيفة وسميكة. سأبقي أرففي مرتبة وأحتفظ بها
gpt	لطيف حقًا ، أنا معجب بجودة هذا المنتج. انا فقط قليلا
gpt	لطيف وقوي! ضمان 3 سنوات. المشكلة الوحيدة هي فراغًا من حقًا ، ولكن
gpt	استخدمته في اليوم التالي لشرائه والليلة التي سبقت شرائه! كنت قد بدأت للتو في الحصول على
gpt	لون جميل ، أضاء غرفتي حقًا والستائر ناعمة جدًا.
gpt	ممتاز. لديك إعاقة حتى الآن. لدي عين مكسورة
gpt	ذات جودة جيدة و نوعية جيدة. الأبعاد.
gpt	كانت هذه البسط رائعة وقوية ، والتعليمات واضحة جدًا وواضحة جدًا.
gpt	لماذا ، لماذا ، لماذا تواجه مشكلة في استخدام هذا؟ حسنًا ، كنت أبحث فقط
gpt	رنين جميل. جيد جدًا. السبب الوحيد الذي أعطيته
gpt	إنها ذات جودة أفضل من الأصل. أن تفعل الزرين.
gpt	أكثر من 70 نبيذ نبيذ معلق وتعليق رائع. لدي أيضًا كؤوس نبيذ وزوج
gpt	الغازات ع !!! قرف! ليس عليك فقط تنظيف المنطقة المحيطة بـ
human	بالنسبة إلى المراهقين ، دورا مهما. سهل التجميع - قام المراهق بذلك بنفسه! تقول إنها مريحة أيضًا.
human	لقد أهدت هذا لصديق يشرب القهوة بجدية. الكوب متين ومصنوع بشكل جميل. لقد احبته.
human	هذه الزجاجة جميلة جدا !! من الممكن أن يصور هذا اللون ....
human	Coca-Cola الخاص بي! إضافة اللون على الجدران يضفي سحر وأناقة على مطبخي!
human	منتج رائع آخر من OXO. حامل القدر خفيف ومريح في الاستخدام. يحافظ على الحرارة بعيدًا.
human	هذا كوب جميل ، لا يتسرب. وهي ليست قابلة للميكروويف. يناسب في حامل أكواب السيارة بسهولة. حجم كبير لطيف.
human	أحفادي هم من عشاق ماريو ولويجي. هذه الألوان بشكل جميل وجريئة وناعمة ومريحة. لقد أحبوهم.
human	شقة كبيرة جدًا ، تبدو جيدة جدًا.
human	أكياس كبيرة. الأكياس الصغيرة بما يكفي يكفي لأنواع الأطعمة أقوم بتقليص كل شيء في ذلك التقدير
human	لأسد استخدمت هذا كانت لمسة لطيفة لتضيف إلى بؤسها.
human	هذا هو مقلاة كبيرة. لقد حصلت على 3 في آخر 20 عام. موصى بة بشدة. أوصي جميع المنتجات المكسوة.
human	أنا أحب الميزان الخاص بي ، فهو مفيد جدًا لوزن أجزاء من دفعات كبيرة. لا مزيد من التخمين. يخزن بشكل جيد.
human	نسيج ولون رائع. تماما كما توقعت. كما أنه لا يفقد أي لون.
human	كسر نصف كوب من الجوز 3 مرات ، كسر الزر. قطعة من القمامة كبيرة عند تشغيلها.
human	احتجت إلى إضافة هذا الحجم إلى أواني الطهي الأخرى الخاصة بي Cuisinart وأحبها. نوعية جيدة وطهاة بشكل سريع و متساو.
human	حصلت على هذا كهدية لزوجتي ولدينا السرير ونحب أنه دافئ جدًا
human	إنها استخدام تلك الأرفف في خزانة الملابس الخاصة بي ، سهولة الوصول إليها وتنظيمها. إنه مصنوع ولا يتمايل.
human	أستخدمها في الاستخدام. بأس ، ليس رائعًا.
human	إنه أمر لا بد منه ، حتى لو كنت تستضيف حفلة مرة واحدة في السنة! أنيق جدا ومفيد جدا للحفلة!
human	وطفالي ، فيوضويون. بيكون جريس في الخليج.
human	لقد اندهشت من مقدار ما تلتقطه! خفيف جدا يستحق كل بنس. جميع البلدان الخشبية.
human	مقاوم للماء. ، ولكن في الجزء العلوي العلوي. طويل جدا - سوف تقصر. لمسة نهائية من الجلد اللامع.
human	يعمل بشكل جيد حتى الآن. المزيد
human	كانت جيدة ولكن جيدة.
human	قطعت خطافات القيادة شوطًا طويلاً منذ المنتجات البلاستيكية البيضاء. لكنها قيمة الثمن بعض الشيء.
human	هذه العلامة التجارية لوعاء الميكروويف رائعة. تنفيس الحب على الغطاء. المقبض مفيد جدًا ، أحب طعامي.
human	مثالية لغرفة لعب أطفالي !! من السهل تجميعها وقوي !! جاء مبكرا !! يستلقي على السرير سهل للغاية !!
human	كوسة جوليان في شرائط لطيفة لـ "zoodles" ، ولكن ما تتعطل القشور ، مما يجعل إزالة السلاحف "بشكل متكرر. لكن يعمل ولم يكلف 30 دولارًا!
human	أنا أصنع البيض معهم وهم يعملون بشكل جيد ، لكنك تحتاج إلى وضع الزيت عليهم لمنعهم من الالتصاق.
human	أنا أحب التصميم وهو يحمل عددًا من الاختبارات من الحقائب. يبدو أنه مصنوع بشكل جيد للغاية و لطيف جدا
human	اشتريت لأمي وهي تحبهم. صحيح للون. سأطلب الغرفة المعيشة بي.
human	كانت الخرقة كما هو موضح في الصور. كانت الألوان والتحجيم دقيقة. ستبدو غرفة المعيشة.
human	المواد المعدنية المغناطيسية. من السهل جدا تجميعها. اشتريت هذا لصديقي وهو يحبها. كل أحذيته تناسب بشكل جيد!
human	الساعة لطيفة ، لكن تطابق الألوان معطل. كنت أتوقع نهاية أغمق. لا يظهر لطيفًا ، رغم ذلك.
human	أحببت أنني وجدت 3 أحجام مختلفة من المجارف. أنا أستخدمهم في الكثير من الأشياء. سعر جيد وقيمة جيدة.
human	أحضر مع المقالي الموجودة لدي. ترى أن ترى ما في ورأبه ورأسمه ورفاقه.
human	منتج عالي الجودة مصنوع من مواد عالية الجودة. لن أحتاج إلى هذه المجموعة التي ستستمر طويلة جدًا
human	بصفتي مبتورًا ، أجمع الأشياء بلا أرجل! هذا في الواقع برغي فلين قوي وفعال. اشترى ثانية لأخيه القراصنة المحب!
human	هذا مصباح صغير ، لكن اللون في الصورة ليس دقيقًا ؛ إنه ليس بنفسجي ، إنه فوشيا.
human	عملت بشكل رائع !! قليلا من الصعب طيها في المربع !! مكانهم بدوا رائعين وبقوا في مكانهم ، يتم إجراء ذلك رئيسي في المقام الأول ، يتم إجراء ذلك في المقام الأول.
human	كما هو موضح ، لطيف جدا ودافئ. لقد ساعد بشكل كبير في عمليات النسخ في العديد من القتصاديين.
human	الألوان من الأبيض والوردي اللون الأحمر. لأنه يتعارض مع دجاجتي البيضاء والحمراء الحقيقية.
gpt	واو ، هذا الشيء هو كل ما يحتاجه الخلاط الاحترافي. سأقول أنها واحدة من المفضلة
gpt	أحبها. فقط ما نحتاجه جودة عالية ومريحة. أيضًا ، لقد كانت واحدة من المفضلة لدي
gpt	متعة كبيرة للحفلات ووجبات غداء نهاية الأسبوع. لقد حصلنا عليها منذ وما زالت
gpt	كان حجمًا رائعًا وجودة رائعة. المشكلة الوحيدة التي تمكن من وضع القاع
gpt	لقد طلبت قطعة Zampognaro ووصلت مع التعليمات. لقد طلبت أيضًا Zampogn
gpt	سعيد جدا الفضاء المدخر والجودة. سأبقي أرففي بالترتيب وأستخدمها للأغراض الصغيرة
gpt	هذا فقط ما احتاجه. المشكلة الوحيدة هي صعوبة الأمر الصعب
gpt	هذا متين للغاية. سأبقي أرففي بالترتيب وأستخدمها للمزيد
gpt	. كانت القطع رقيقة جدا. أنا فقط حصلت على اثنين من الآخرين
gpt	منتج ممتاز! مجموعة نوعية جيدة ، جيدة ، وعملية.
gpt	جميل ، لكن الحجم الكبير كبير جدًا. سأحتفظ بأصغر مني كهدايا.
gpt	يحمل المكدس في طقس 60+ درجة ويتم تضمينها في توضيح. هذا هو منتج
gpt	ما زلت لم أحسب كيفية القيام بذلك حتى الآن.
gpt	مجموعة قوية! اللون وردي متوسط ​​غامق لطيف. الفتاحة قوية ومتينة.
gpt	رخيصة كيندا البلاستيك. أفراح ، لكني سعيد بها. جميلة جدا.
gpt	منتج رائع! أوصي بهذه المجموعة! أنا أحب هذه الصور. إنهم يعملون بشكل جيد ويبدون رائعين.
gpt	اشترى ملكا آخر لابنتي. الجودة جيدة لكنها ليست جيدة.
gpt	هذا حل محل نسبرسو لأن لها نفس الطعم. أنا أحب أيضًا أنه تم صنعه في ملف
gpt	إنها مجموعة لطيفة من السكاكين التي تعمل بشكل جيد.
gpt	ملاءات رائعة !! جيوب عميقة. أحب الألوان. .
gpt	أنا أتخمر وأستخدم الكثير من الماء. المزيد من البيانات
gpt	تدع المراجعين الآخرين يقولون إنه يمكنك صنع هذا العصير دون استخدام الفاكهة والمراجعين الآخرين
gpt	إنه كرسي جميل قوي ومتين ومريح للغاية. إنه مريح وعملي.
gpt	أكبر من القديمة. السبب الوحيد الذي أعطيته هو 4 نجوم
gpt	الشموع جميلة جدا متنوع جدا لهم. السبب الوحيد الذي أعطيته هو 4 نجوم
gpt	لقد كان هذا شراء عظيم. الجودة جيدة وتناسب حقيبتي القيمة.
gpt	كانت هذه هدية ولكنها مرت وقت طويل منذ أن تلقيتها. أنا سعيد لأنني حصلت عليه
gpt	مثالية لابنتي البالغة من العمر 8 سنوات وهي تحبه. السبب الوحيد الذي أعطيته هو 4 نجوم
gpt	يقوم الزوج بالطهي في هذا الطباخ ، ومن السهل جدًا تنظيف الفوضى التي يعاني منها
gpt	حاد للغاية وجزء لزج. حادة جدا. مثل المراجعين الآخرين.
gpt	رائعة - أحب وأكواب الشفط. أنا أيضا أحب أن الأبعاد هي الصحيحة فقط
gpt	عمري 37 عام ، ولدي عدد قليل منها لمطبخي. أنها سهلة
gpt	أحب هذه المقالي أنها تعمل بشكل رائع. المشكلة الوحيدة هي أنها صغيرة. لدي كوب ونصف
gpt	يبدو لطيفًا على الكرسي ، لكن التصميم به بعض الفوضى. لست متأكدًا من جودة ذلك
gpt	هذه رائعة وتبدو رائعة في المطبخ. أنا معجب كبير
gpt	يعمل بشكل رائع. أتمنى لو كانت أكثر اتساعًا ، جودة جيدة جدًا ، لطيفة ، قوية ، وعملية.
gpt	قوي جدًا وسهل الإعداد وسهل التنظيف. سأشتري المزيد! جميلة جدا.
gpt	لقد صنعت شراب الزنجبيل الخاص بي. إنها جيدة كمية صغيرة من مشروب الزنجبيل أمامك
gpt	سعر رائع على سرير بجودة وتصميم سرير بحجم كينج حقيقي. اللون مشرق
gpt	أنا أحب هذه الستائر! إنها ذات تصميم أنيق وهي إضافة رائعة لغرفة النوم. منتج رائع.
human	أفكر في أن أفعل ما تريده. خفيف الوزن وسهل التعليق.
human	استمروا. إنها تبدو جيدة المظهر.
human	ما كنت أبحث عنه.
human	الصفحة الرئيسية التي تحمل اسم المحل والجيب. نوصي بهذا!
human	أحب مجموعتي! لقد ذكروني بالسكين الأبيض المقطوع الذي أملكه. حاد جدا. لقد تلقيت بالفعل مجاملات على مجموعتي.
human	فكرة جميلة أن ابنتي ، كانت جيدة للغاية ، وهي جيدة التحميل.
human	يستحق الشراء ، بالتأكيد بأرانب!
human	قوي ، جيد. الوقت المحدد في الوقت المحدد. مثالي للدقيق / سلع جافة أخرى.
human	أعطت هذا لأمي كهدية. لقد احبته. أكياس شاي لطيفة وكبيرة حقًا ، ما كنا نبحث عنه!
human	المقبض بزاوية قصوى أكثر مما تؤمن به الصورة. الوحدة جميلة ولكنها ليست عملية.
human	بشكل رائع لتعتيم الغرفة للنوم. ولكن ، كان المكان مثاليًا مع ديكور الفيروز!
human	إبريق شاي رائع ، يأتي في شكل رائع ، وهو أنيق للاستخدام ، يجعله مثاليًا ، ومل أكس ،
human	يعمل جيدا. طول طويل محرج في بعض الأحيان. يحتاج الجزء المطلوب من الضغط إلى الجزء المطلوب من الضغط على المنتج.
human	استلمت 6 الهدية فقط !!!! وهي تبدو رخيصة الثمن. محبط جدا ....
human	الايجابيات: مجموعة ممتازة ، سهلة التركيب ، مناسبة للقراصنة سلبيات: لا شيء أخرى: تعمل بشكل رائع مع المسار الخلفي ولكنك تحتاج إلى تثبيت برامج تشغيل موقع الويب هناك
human	وكان هذا رخيصًا. لا تصل إلى نقطة لإنهاء عملية إنهاء المواد.
human	قماش الجبن كان جديدًا ، وصل بحالة جيدة. صنع بامتياز. لصنع أوراق الشاي السائبة. أوصي للآخرين.
human	أحب عصري الثوم. انتقلت و حزمت لي. اضطررت إلى شراء هذا حتى أجد مكاني الخاص وأخرجه
human	أنا أحب هذه الوسادة! إن لدي آلام الظهر؟ شكرا لك! إنها تحافظ على شكلها ولا تتساقط أبدًا.
human	الشخص الذي اشتريت هذا من أجله ، لم يكن يعرف أن الوحدة مرشحها. مرة أخرى مرة أخرى.
human	رائحة رائعة. إنه فاكهي ولكن ليس حلوًا جدًا. مكعب صغير واحد يكفي للانتشار من منزل عجائب بمساحة 1800 قدم مربع وكامله
human	لقد حصلت على هذا لأمي المسنة حتى لا تضطر إلى رفع وعاء ثقيل كبير. إنه يعمل بشكل رائع!
human	هذا منتج جيد ، على الرغم من أنه تم العثور عليه مرة أخرى. البحث أن أوصي به.
human	عملت بشكل جيد في البداية حتى انسدت الأخاديد. أداة أداة اليد.
human	استخدام 1/3 كوب لإطعام كلاب الشيواوا والباقي لمساعدتي في التحكم في حصتي. بشكل عام ، عناصر رائعة بالنسبة للسعر.
human	جميلة جدا ووصلت في حالة ممتازة. إنها لا توفر صندوقًا شفافًا كما ترى من تراها ولكنها تخفف من الضوء.
human	كرسي عظيم وعصرية. أصلحته بغراء الغوريلا. خيبة أمل كبيرة في الجودة.
human	عنصر رائع وكوب حلو. انا ايضا احبها. يغسل بشكل رائع وحجم جيد لقهوتي !!!!
human	لقد رأيت هذا المثال في عرض طبخ بوبي فلاي .... أثناء الإعلان ، طلبت ذلك ، حتى أستمتع بصنع مشروبات مختلطة ..... رائع ...
human	إنها تعمل بشكل جيد كما هو الحال بالنسبة لإعلانها. حزين جيد للغاية.
human	كان الإعداد سهلاً. يمكن استخدام المزيد من التعليمات إلى اليمين. يعمل بشكل جيد لطيفا.
human	أنا سعيد للغاية بهذا المنتج! يتناسب الغطاء مع لوح الكي مقاس 18 × 51 بشكل مثالي ، سهل التركيب.
human	اللون وردي شاحب للغاية ، المواد ناعمة جدًا. يُحفظ خلال فترة الغسيل والتجفيف. تصميم الوسادة كما هو مبين في الصورة.
human	إنها نحيفة بشكل صحيح ، وتمزق بسهولة ، وتنزف ويصعب إخراجها من الكعك. تفاخر للحصول على سمكا قليلا ، هذه تمتص.
human	لست مضطرًا لإخباره. نحن نعلم ذلك بالفعل. أنا حقا أحب اللون الأحمر المصاصة.
human	بالنسبة للسعر إنه رائع! خلعت نجمة واحدة لدعم الكرتون. للاستحمام.
human	هذا قدر جميل ، يسخن بالتساوي وهو كل ما كنت أتوقعه. مثالي لصنع الأسهم! موصى بة!
human	سلة مهملات كبيرة متوسطة الحجم. Takes Simple Human bags بحجم E. تعمل بشكل جيد مثل جميع منتجات Simple Human. تبدو رائعة.
human	كنت أرغب في الحصول على آلة فشار لطيفة آلة صنع الفشار من Salbree بشكل رائع. أحب أن يتم تسطيحها لسهولة.
human	رقيقًا مرة وأول مرة فيها ، انفصل الخيط الذي كان مربوطًا بالكرسي. السعر الرخيص لا يستحق كل هذا العناء.
gpt	إكسسوارات النبيذ النبيذ الموس (لاسلكي) ماكينة قص الهدية النبيذ Mozmo موزمو
gpt	تبدو متينة للغاية. سأحتفظ بساطتي في المنزل ، لقد اشتريت هذا من أجل
gpt	لقد اشتريت هذا لابنتي وهي عداء متعطش. إنها تحبه! لديها زوج من الجري
gpt	كما هو موصوف ويعمل بشكل رائع. المشكلة الوحيدة هي فراغًا من حقًا ، ولكنه ، زوج من
gpt	وأنا سعيد بشرائي! أنصح بشدة!
gpt	اشتريت هذا لتقديمه كهدية. إنه ثقيل ولا يحترق بالنسبة لمطبخي الصغير يتناسب مع
gpt	هذه أداة صغيرة رائعة. الرقم الأول هو رقم الرقم القياسي للصعود.
gpt	المغناطيسات المغناطيسية التي تجدها في جداول. المغناطيس لديه فتحة صغيرة على
gpt	هذه الصغيرة الصغيرة رائعة !! أحب ملمس القماش وكيف تم طيه.
gpt	ركبت كل تلك البيانات. التحدي الوحيد الذي أصابته هو الانزلاق
gpt	إبريق الشاي الجديد الخاص بي يستحق كل بنس والنهاية جيدة. لدي واحدة وصغيرة وصغيرة
gpt	رخيصة ، محرج لتجميع الاطارات. اضطررت إلى إعادة تثبيته. كانت جميع الأطراف.
gpt	الفرصة المتاحة مؤخرًا في تكساس مؤخرًا.
gpt	لديك مجموعة مجنونة من السكاكين. المشكلة الوحيدة التي أصبحت من الصعب الحصول عليها
gpt	يعمل بشكل رائع. أنا أحب شكل وملمس هذه الوسادة. أنا فقط أتمنى الاثنين
gpt	حصل على هذا كهدية وهو عنصر لطيف للغاية. أنا فقط أتمنى أن يكون الشخص الموجود في الصورة هو
gpt	، حتى لو كان لديك صانع القهوة ، يمكنك سكبه. اذا كان لديك
gpt	أحب بلدي الأواني الفخارية الجديدة 6-بوت ، مع التعليمات المدرجة. هذا هو أول واحد لدي
gpt	المنتج يعمل بشكل جيد حتى الآن. المشكلة الوحيدة هي فراغًا من حقًا ، ولكنه ، زوج من
gpt	ملاءات جميلة. تبدو مثل الصورة. التحدي الوحيد الذي أجراه الاتحاد الأوروبي هو وضع الأنتخابات.
gpt	يو ، أبي ، اذهب يا أبي! لنا القطع التي نحتاجها لمطبخنا و
gpt	تخطئ في هذه المجموعة. إنه منتج رائع بالنسبة للسعر. الألوان رائعة
gpt	لقد اشتريت هذا لأن الشيف مصور لديه أفضل لوحات وصفات هناك. لقد كنت أستخدم هذا الإصدار من الوقت
gpt	أحب هذا الاطار! سهلة التركيب ، جيدة. السبب الوحيد الذي أعطيته هو 4 نجوم
gpt	كنت أبحث عن هذه الوسادة. إنه مريح وناعم وملائم.
gpt	هذا الجهاز يعمل بشكل جيد رائعا. إنه قوي جدًا وسهل الاستخدام. من السهل جدا
gpt	طاولة كبيرة. كورك جميل و جيدة جيدة. السبب الوحيد الذي أعطيته هو 4 نجوم
gpt	أوهايو توم ، الوحيد الذي لديه الوقت المحدد لتجربة ذلك. لقد كان رائعًا.
gpt	أقوم بجمع الملائكة مجموعة منهم. أنا أيضًا أحب أنها قابلة للإزالة ويمكن إزالتها.
gpt	هذه مجموعة رائعة وعالية الجودة والألوان مثالية. الأبعاد هي بالضبط ما أردت.
gpt	مناسبة بالنسبة لي ، فقد وضعتها في مكان مناسب.
gpt	هذا يبدو وكأنه يبدو على سطح المنضدة الخاص بي. لقد امتلكت الألغام التي تتكون من هذه الغابات ، وهي غاية في الأهمية
gpt	يعمل تيار تيار متردد ، تيار تيار متردد ، تيار متردد ، تيار متردد ، تيار متردد ، تيار متردد ، تيار متردد.
gpt	يناسب الكثير من الصور الصغيرة والمقبض الطويل مكافأة رائعة. أنا أحب الحجم الإضافي حتى أستطيع
gpt	مريح جدا للاستخدام. المعلومة الصالحة للطبيعية.
gpt	كنت قد اشتريت سابقًا مجموعة أخرى من نفس الطراز. لم أكن بحاجة إلى واحدة جديدة ، لكنني أردت واحدة
gpt	أنا أحب هذه الملعقة ، جدًا جدًا ورفيعة جدًا. لدي واحدة كبيرة و
human	لقد طلبت هذا صور زفافنا وأنا أحب ذلك! جيد للغاية ومفصل. صورة الإعلان لا تنصفها !!!
human	ضيف لطيف جدا مجموعة من المناديل. مخيط جيدا. أجمل مما يجده في جولة من المطاعم وبالتأكيد أفضل من النسخة الورقية!
human	أنا أحب موزع المياه الخاص بي. المرشحات تستحق الثمن ، تستحق تستحق التكلفة!
human	جودة ممتازة. تتعامل مع الحرارة وتكون لطيفة وسميكة. يمكن استخدامه لفتح البرطمانات والزجاجات.
human	هذا هو قطعة من غير عادية. لا تشتري يعمل مبشرة الجبن. هذا ليس أكثر من شقا مرة.
human	محاولات. تأكد من أن القن نظيف واضح ، وأن أكواب الشفط كانت نظيفة ، وأن الشفط مطبق بشكل صحيح. لا اذهب. لا يمكن أن أن ونصف. تحب في سلة المهملات.
human	تحتوي على الكثير من المنتجات ، وهي عبارة عن مساحة كبيرة في الأثاث.
human	أحب زخرفة هذا الحزب. ألوان كبيرة وجميلة وخامة متينة. عظيم على طول الطريق. الحفلة الممتعة التي ستلفت الانتباه.
human	أنا أحب هذه ، فهي ذات جودة عالية ؛ لطيفة وسميكة ، ومثالية لتحضير الأطباق. أستخدم مناشف أطول أرق لمناشف يدي.
human	بحاجة إلى وصفة طبية. يناسب الطابق العلوي. القطن بارد ومريح.
human	يبدو وكأنه يستحق كل مباراة ، وكان يستحق المال الذي يعمل به
human	يعمل بشكل جيد نسبيًا. من ناحية أخرى ، فإن إطلاق الطاقة على Zyliss.
human	مادة رقيقة جدًا مع بعض الحواف الحادة. اضطررت إلى إخفاء ذلك.
human	لم يكن هناك علامات على 1/2 أو 1/4 كوب. تلك العناصر الثلاثة.
human	هذه الخدمات التيخدمها المتمثلون في منع الهروب ، لكن تلك التي حصلت عليها من متجر الشركة هي أكثر نعومة ولطفًا.
human	حقا أحب ذلك. إنه سخان جيد وإضاءة محيطة لطيفة. شاشة النار ممتعة للمشاهدة وجهاز التحكم عن بعد سهل الاستخدام.
human	حصلنا على اثنين من هؤلاء لأبنائنا (كلاهما كانا متخرجين). كان من الممتع إضفاء الطابع الشخصي عليها ، ولديناها كتذكارات.
human	لم يكن يتردد في أي شخص.
human	كانت قد زودت بالورد. هذه الأقواس تبدو جيدة جداً.
human	هذه ممتازة لأنني تحذيرات من حاويات بلاستيكية. الأغطية المتساقطة. احبهم.
human	أحبه ... ارتديه كل يوم بعد الاستحمام تجفيف شعري ووضع المكياج .. سهل الغسل ويخرج كأنه جديد
human	أكواب الشاي هذه جميلة والسعر ، واو !! لا يمكن التغلب عليه! سيكونون مثاليين لحفل شاي "أليس في بلاد العجائب"!
human	إنها فكرة جيدة ولكن الصندوق مصنوع في الصين رخيص ، لذا ستدفع الكثير مقابل ما تحصل عليه.
human	رائع في البداية ولكن الشمعة لن تحترق للغاية. وقد انتهى الأمر
human	لقد أحببت هذه المجموعة المجموعة واشتريت واحدة أخرى فقط للحصول على قمع التعليب. عمل عمل في التعليب.
human	سعر جيد عندما تحتاج إلى مناشف أطباق ستتعمل بشكل أفضل.
human	مثالي بالنسبة لنا. حفيدة واحدة تحب اللون الوردي ، والحفيدة الأخرى تحب اللون الأصفر. هذا اللون الأزرق لمنزل الجدات. عظيم لتوقيت تفريش الأسنان!
human	حقا جيد. ليس حجمًا صندوق الأنسجة الطبيعي ، قمت بإخراج المناديل ووضعها في هذا الصندوق بمفرده.
human	مغرفة قوية ومقبولة مريحة ومقبض مريح ومريح. مشبع جدا بهذا المنتج.
human	ملأها بالرمل والرماد وعاكس الحرارة المثالي. 10 دولارات لهذا أو 50 دولارًا للدرع الخزفي؟ انت صاحب القرار
human	زجاجة رائعة لعمر 4 سنوات! لون متين ورائع. بارد فقط الباردة على الصحراء
human	لم تستخدم واحدة من هؤلاء قبل هذا الشراء. لست متأكدًا من كيفية التعايش بدونها طوال هذا الوقت. هذه الأشياء رائعة!
human	هل تحتاج حقًا إلى أربعة ثقوب ضخمة في الخلف للكابلات؟ لا يظهر في الصور. تلقى قطعًا مشوهة وضعفًا في محاذاة المرفقات.
human	كنت أحترق بالفحم والمريمية ، هدية وصلت إلى درجة حرارة عالية وحافة سفلية خرجت غير ذلك ، فأنا أحبه.
human	طفلي الصغير لا أرضية بالخوف! يشعر بالراحة عندما يرش هذا! سهولة في إعادة التعبئة معطر جو من اختيارك!
human	شحن فائق السرعة. هذه مقلاة لطيفة ، حب ، حب الوطن. سوف أطلب المزيد من هؤلاء.
human	السعر معقول وليس أرخص ولكن بالتأكيد تعمل بشكل جيد. لطيفة جودة عالية.
gpt	أمثال أمثال؟ أنا أيضًا أحب أنه قابل للإزالة ويمكن إزالته.
gpt	رائع! هذه مناشف رائعة. المشكلة الوحيدة هي صعوبة الأمر.
gpt	منتجات OXO لا تخيب أبدًا. لقد كان لدينا الأفضل منهم. إنها قوية ومتينة.
gpt	اشترينا هذا لاستبدال موقد خشبي محطم ومكسور كان لدي. لقد كانت عملية شراء رائعة ونحن نخطط لذلك
gpt	كنت متوترة بعض الشيء حيال ذلك ، لكنها ، بشكل رائع. المسكن الجميل جدًا
gpt	تتماشى مع بقية النسبة وهي قوية جدًا. الجزء العلوي هو أ
gpt	فاخر! هذه الملاءات ناعمة ومريحة. لقد نمت عليهم أسبوعًا أسبوعياً
gpt	طلبنا الثاني ، بعد سماع الم كتابة. لقد حصلنا عليه لمدة أسبوعين وهو ليس
gpt	تخزين رائع حقًا لحاوياتي ومتينة. يسرني جدا مع هذا الشراء.
gpt	ظريف فعلا. أحب الألوان. الشيء الوحيد الذي يجب أن يفعله هو فراغًا
gpt	موثوق به وسهل التنظيف ، وسهل التنظيف. سأشتري المزيد! جميلة جدا.
gpt	متقنة الصنع وبدو جميلة جدا. الشيء الوحيد الذي يجب أن يفعله هو فراغًا
gpt	هذه تعمل بشكل رائع. لقد استخدمتها أيضًا للفواكه والخضروات.
gpt	هذا الحجم القياسي. ليس كبيرا جدا. مثل حجم الأخريين.
gpt	سأجرب هذا أولاً ، لكنني سعيد لأنني فعلت ذلك.
gpt	أنت لا تدرك مقدار ما يمكنك الحصول عليه في فنجان قهوة كامل! إذا لم تكن حذرا ،
gpt	جيد ، وصل بعد إعادة الطلب. أنا أحب شكل وملمس هذه الوسادة.
gpt	يعمل أي شيء يعمل مثلذي مثل القديم ، مع تضمين التعليمات البرمجية. يوجد زر بعيد عن القمة
gpt	الصابون يساعد بالتأكيد. المشكلة الوحيدة هي صعوبة الانزلاق
gpt	ملاءات معينة الخياطة على الجانب الرفيع. هذا جميل اشتريت هذا من أجل
gpt	حل رائع للحد من مساحة الخزانة. المشكلة الوحيدة هي صعوبة الأمر الصعب.
gpt	واجب ثقيل ، لون فاتح لطيف ، وسهل التنظيف. سأبقي أرففي مرتبة وأستخدمها مكتب إضافي
gpt	يبدو طيب. لكن الوقت سيخبرنا. السبب الذي جعله جعلته 4 نجوم
gpt	لا شيء ولا أقصد أي شيء. السبب الذي جعله جعله يبلغ 4 نجوم
gpt	لا أستطيع التباهي بهذا ، إنه منتج رائع. لدي عائلة صغيرة ولدينا كلبان صغيران
gpt	كنت تستخدمه في فاتورة كهرباء ، لكنني لم أكن بحاجة إليها. أردت فقط حلا صغيرا.
gpt	صُنع للنزل ، وهو ذو قيمة ممتازة للمال. أود أن أوصي اشتريت هذا مقابل أ
gpt	سهل الاستخدام ، سهل التنظيف. سهل التنظيف. التنظيف سهل.
gpt	تناسب تنورة السرير هذه سريرنا بحجم كوين وبحالة مريحة للغاية. الألوان كما هو مبين والسرير
gpt	قد يكون أفضل وقت في السنة لتجربة ذلك. إذا كنت ترغب في الحصول على طبق عالي الجودة
gpt	تعد قهوة إسبريسو مثالية في كل مرة ، وبالارتفاع المناسب. أنا أيضًا أحب أنه قابل للإزالة ، لذلك يمكنك الحصول عليه
gpt	لقد تحسنت المنتجات من سابقتها. منتج رائع.
gpt	تم شراؤها كهدية. انا استعملها كل يوم. إنه منتج رائع بالنسبة للسعر أنا كبير
gpt	جودة ممتازة! هذا هو بالضبط ما أردت. لقد امتلكت أن تصبح علامة أفريقية
gpt	اشتريت هذا ليحل محل مجموعة قديمة اشتريتها قبل عام. هذا هو أول واحد أمتلكه.
human	أحب هذه الوسائد! يا لها من قيمة رائعة لشخصين. يجب أن يحتوي كل سرير على هؤلاء. بالمناسبة ، تبيع أغطية الفراش.
human	أفضل جهاز طبخ أرز على الإطلاق. سهل مثل 4 خط بسيطة. يمكن أن يكون الأرز يبقى بحالة ممتازة.
human	العملاء يحبون هذه الأوراق. انهم يشعرون بأنهم "نهاية عالية". الصمود مع الغسيل المتكرر. لا تلطيخ. قم بشرائها إذا كنت ترغب في إفساد عملائك!
human	أنا أستخدم هذا طوال الوقت! التحسين الوحيد هو عكس آلية القفل. سحب لفتح (هذا هو المفضل لدي).
human	رأيت هذه الطائرة في جو من الطعام. كانت فوقها. سوف تجربهم في المسبح في الأيام العاصفة.
human	لقد نجحت في تجفيف الأحذية ولكن الأشرطة الطويلة بما يكفي لتناسب المجفف الخاص بي.
human	اشتريت هذه الأريكة لمنزل صفي المتنقل. كان من السهل تجميعها وكانت مريحة للغاية. كان السعر منافسًا.
human	حصلت عليها كهدية ، فهي خفيفة الوزن وقوية للغاية. يبدو اللون الأصفر الكريمي جميلًا في علبة الإناء.
human	اشتريت هذا من أجل طاولة المائدة المستديرة. التفكير في شراء واحدة ثانية.
human	امتلكت Bella 13964 منذ أكثر من شهر بقليل واستخدمتها 3 مرات. سعيد جدا مع النتائج. أحب اللون زيادة!
human	احصل على هذا بجانب موقدي وهو رائع. من السهل تغيير الشمعة مجرد شيء ممتع. سعيد لأنني اشتريته.
human	أصبح الشعار المعدني ساخنًا. عليك أن تكون حذرا. أنا أحب الكأس.
human	وجدت أخيرًا فتاحة علب تفتح العلب بسهولة وبساطة. ما الذي يمكن أن يصنعه من آرائهم؟ قال ناف.
human	هيكل السرير سهل فهم وسريع. يعمل بشكل رائع ويناسب المرتبة الأولى. مساحة كبيرة للتخزين.
human	كانت هذه مخيبة للآمال بعض الشيء. كنت أتوقع وشتاء ورائعة وكانت ورق طابعة ملون عادي. أعدتهم.
human	حسنًا ، إنها فتاحة علب وتفتح العلب. ما الذي يمكن أن تطلبه أكثر من فتح علبة. إنه جذاب للغاية.
human	هذه الأشياء بشكل جيد وبأسعار معقولة. سوف أشتري المزيد. غسلتهم وخرجوا من النشافة بشكل رائع.
human	حتى الآن جيدة جدًا ، أحب حقيقة أن الجزء الأكبر مقاومة للماء ، وقد تعرض موزعي القديم للتلف لأنه لم يكن كذلك والبطاريات صدئة
human	أحب بلدي اغطية السيليكون !! يحافظون على الطعام ساخنًا وغير قابل للتلف! لقد قدموا هدايا هدايا من الأشخاص وكلهم يحبونهم.
human	هذه في الواقع لصنع الحلويات الصغيرة! ليس فقط للشموع! الفطائر الشخصية وملفات تعريف الارتباط الشخصية والغطس الشخصي في.
human	الحقيبة على الفور رائع أنه يمكن حفظه في الفريزر. إنه فسيح ومثالي لاحتياجاتي.
human	جاء هذا الملف سريعًا وسهل متابعته أو تركه ناعمًا جدًا ومريحًا لرأسك المحبب له
human	ثقيلة جدًا وتحافظ على دفء الطعام. إنها مساحة كافية لـ 4 أحواض بالحجم الكامل وليس 5 ، عندما تحتاج إلى وضع القص في الأسفل
human	من الرائع الاحتفاظ بها في حقيبتك أو سيارتك حقيبة ظهرك حتى لا تخلو من أبدًا. إنها قوية وذات حجم جيد.
human	يعمل الجزء غير اللاصق بشكل جيد. الجزء العلوي من الجسم من المقلاة ليس مسطحًا.
human	قام بالمهمة ، لقد قمت قمت بفكهم للطهي وساعدوني في صنع أفضل أنواع البسكويت التي أنتجتها على الإطلاق. سعر جيد ، شحن سريع ، أ +.
human	جميل! شيدت بشكل جيد. الصورة لا تنصفها. إذا كنت تعمل ، يمكنك وضع وسادة بحجم فيه.
human	ليس رقيقًا جدًا وليس شديد جدًا. مثالي للمكان الذي أعيش فيه في جنوب فلوريدا. مغسول بشكل رائع وناعم الملمس.
human	لقد استلمت هذا المنتج مع تاريخ انتهاء الصلاحية لشهر أبريل الماضي. لم يعمل بشكل جيد. الخميرة لم تنشط. أشعر بخيبة أمل كبيرة في هذا المنتج.
human	يا لها من سجادة رائعة! تبدو جميلة تحت طاولة غرفة الطعام الصغيرة الخاصة بي. قيمة كبيرة للسعر. قطيفة جدا ومجلس المظهر.
human	كانت زوجتي تبحث في كل مكان عن هذا العضو. يجب أن يكون لديك علم بالثقة في أمازون. لقد أحببتهم وأعجبني السعر
human	اشتراه باللون الأسود - جهاز مذهل بجودة صوت رائعة ، لكن مظهره رخيص بعض الشيء. الأزرار الموجودة في الأعلى في الأعلى.
human	ورائعة ورائعة من الوسائد القديمة ، موضوع الكلب الرائع وملون ، وكان السعر رائعًا
human	لطيف جدا. ذات نوعية جيدة للسعر. نتطلع إلى تقديمها كهدية زفاف وتشعر بأن العروس والعريس الجديد سيحبان ذلك.
human	هذا مريح في الراحة في الحصول على خدمة مريحة.
gpt	قماشة الصحون هذه رائعة. تحتوي على كمية كبيرة من الطعام ولكنها قوية جدًا.
gpt	زهور جميلة لكن رائحتها من تلك التي كانت لدينا في الماضي. لست متأكدًا من مدى نجاحهم في الصمود
gpt	زجاج ملون رائع بسعر وجودة رائعين جودة جيدة جدا جميل وقوي وعملي. عظيم بالنسبة للسعر
gpt	إنها جميلة ، وحجمها جميل ، أصغر من أن تتسع لمكنسي الصغير. أنا أستخدمها في الطبق
gpt	الرائع النمط و النمط وله تصميم تي شيرت. يسرني جدا مع هذا الشراء.
gpt	لا تشوبه شائبة ودقيقة الاستخدام. تبدو رائعة والمواد الجيدة.
gpt	اشتريت هذا لتنظيف حوض المطبخ وجزء الحوض من حوض المطبخ. لدي واحد في حمامي و
gpt	هذا النوع من الطاقة المتنفذة. لست متأكدًا من كيفية ذلك ، ولكن يبدو أن كوب الشفط الإضافي كذلك
gpt	تعمل بشكل مثالي لالتقاط مجموعة من الفواكه والخضروات. الجزء العلوي من الجزء العلوي
gpt	جودة لطيفة بالنظر إلى السعر. أنا أحب شكل وملمس هذه الوسادة. أنا سعيد جدًا بجودة و
gpt	بالضبط ما كنت أتوقعه ولديها جودة وتصميم الكثير من المنتجات الأخرى. من السهل جدا استخدام و
gpt	هذا جميل بالنسبة للسعر. المشكلة الوحيدة هي فراغًاًا من حقًا ، ولكنه صدر من أفضل المكنسات
gpt	إطار مثالي. بالضبط الحجم بالضبط كما في الصورة. سأشتري لمطبخي لقد اشتريت هذا مقابل
gpt	لدي موقد كهربائي على نطاق واسع من درجات الحرارة. هذا هو أول واحد أمتلكه.
gpt	الكؤوس والأشعة فوق البنفسجية تصميم رائع وهي إضافة جميلة للديكور. حامل الأكواب قوي جدا و
gpt	لقد تأثرت حقًا بهذه المجموعة والجودة. سأشتري لمطبخي لقد اشتريت هذا لصديق
gpt	جذاب! أنا وطفلي نحب مظهر هذه البطانية. إنها بطانية لطيفة وعملية.
gpt	هذه مجموعة صغيرة لطيفة ومريحة جدًا لكوب السفر. أود أن أوصي اشتريت هذا لصديق
gpt	والطريقة الوحيدة التي يمكنك تذوقها هي لعبة تضفي طعمًا رهيبًا
gpt	أحب هذه الملعقة ذات تصميم واسع للفم. أنا أيضا أحب حقيقة أن الجزء قابل للتعديل.
gpt	يناسب الأحذية الصغيرة جدًا. أنا أحب ملمس النسيج. سأشتريها أخرى لقد اشتريت هذا من أجله
gpt	يعمل بشكل رائع وسهل وتخزينه والتجميع والمواد الجيدة. لدي واحدة وصغيرة وصغيرة.
gpt	كانت صغيرة جدًا بالنسبة إلى هدفي وكانت النهاية ناعمة جدًا. كنت سأعطيها 5 لكن النهاية
gpt	عثماني معنقد باللون البني من الولايات المتحدة ، مع مريحة. هذا هو أول واحد أمتلكه.
gpt	الدعائم اللطيفة للغاية بالنسبة للسعر ، تبدو جيدة جدًا والعبوة لطيفة
gpt	إذا كنت بحاجة إلى الحصول على قدر أكبر ، فلا تخطئ في ذلك. إنه ذو تصميم جميل ولكنه قوي و
gpt	ولكن ماذا بعد ذلك يمكن أن تقوله عن هؤلاء؟ السبب الوحيد الذي جعله جعلتهيته 4 نجوم
gpt	يحفظني هذا الأمر من الاضطرار إلى الاضطرار إلى مواجهة متاعب إعادته ، ولا أشكو. كان علي أن أعوض
gpt	أنا حقا أحب هذا الجزء العلوي. التصميم جيد جدا وسهل الاستخدام. القاع الإضافي رائع.
gpt	جميلة. هم أرق قليلا من الصورة. لكنهم فقط مثاليون! تبدو لطيفة جدا.
gpt	تعمل آلة التقطيع بسهولة وتبدو جيدة. إنه شديد للغاية وسهل الاستخدام. القاع ليس مرنًا جدًا
gpt	يعمل بشكل رائع. اشترت الثانية لابنتي وأحبتها. جميل وقوي وعملي.
gpt	اعتقدت أنهم سيصمدون بشكل جيد. جميل وقوي وعملي.
gpt	حصلت على 2 من هؤلاء وهم الأفضل. سأحتفظ بهم للسنتين القادمتين. أحبها.
human	فقط ما كنت أبحث عنه. حصلت على كل شيء حصلت عليها بالفعل.
human	حصلت على عدة مجموعات من هذه عبر أمازون وكلها رائعة. لقد أسقطتهم في مجموعة يتشققوا أو يتحطموا.
human	لا أريدها أن تمارسها على الكارثة. يمكن لزوجي استخدامه بشكل جيد. أنا آسف لقد اشتريتها
human	جودة عالية. يعمل على الأعشاب. غطاء جميل للسلامة. جيد للشراء لنفسك. يعرض هنا.
human	استخدم ضغطًا لدرجات الحرارة الناتجة من ارتفاع الحرارة.
human	تلوين باهت أكثر من الصورة هنا ، كما يقول الجميع. لكن هذا ما خططت له وهو لطيف جدًا. أحصل على الكثير من المجاملات.
human	بالضبط كما هو موصوف! تتناسب مع أعمالنا <br> <br> 16 × 16 تعمل بشكل رائع مع هذا الاطار: http://www.amazon.com/gp/product/B0049OAQ48/ref=cm_cr_ryp_prd_ttl_sol_8 الحلول المناسبة ، المناسبة ، الحلول المناسبة!
human	ولكن ، كانت تبدو كذلك ، ولكن كانت تبدو كذلك. مهووس بطريقة رائحته.
human	حاول أن تحقق ما تريده. بالنسبة للرسوم ، كان علينا استخدام البراغي بدلاً من ذلك.
human	الصعب العثور على أكواب ذات جودة طعام أصغر. هذه مجموعتي الثانية. قمت بخلطها مع تصميم فلور دي ليس. زجاج كوكتيل بحجم مثالي.
human	صنع لحم الخنزير وصدر الديك الرومي حتى الآن. يعمل بشكل رائع ولديه عناصر تحكم سهلة الاستخدام
human	هذه الأرفف رائعة وهناك الكثير من الأشياء التي يمكنك فعلها بها سعر رائع أيضًا. يصعب العثور على الأرفف هذه الأيام
human	من الصعب وصف الشعور الذي تشعر به في الداخل. اصنع الصلصا والجواكامولي مع الخضار المفضلة لديك في ثوان معدودة.
human	أنا أحب هذا. يبقى الملح والفلفل لطيفًا وجافًا. من السهل التنقل وينظر إليه الجميع.
human	غلاية شاي جميلة. اعتبرت أن يكون لديك مجموعة متنوعة من الأطعمة. يعمل بشكل رائع. أحب اللون الأحمر.
human	هذه جميلة ، لكنها ليست جيدة تصميم شركة York. هذه سوف تذهب في حمام الضيف. هذه أفضل: http://www.amazon.com/gp/product/B004KKXA6C/ref=oh_o00_s00_i00_details أسهل في الإمساك بها.
human	أنا أحب المنحنيات المريحة للمقعد المصمم على طراز الجرار. الكرسي خفيف ، وليس شديد التحمل ، مريح بدرجة كافية ويتدحرج بشكل جيد.
human	إنه يناسب يدي صعب البحث. إنها تحافظ على حافتها بشكل جيد. ربما باهظ الثمن قليلا؟
human	هذه فقط بخير. يعمل تبريد لمدة ساعة غرفتك أو مشروب دافئ ، يعملون على إبقائها لمدة ساعة أو نحو ذلك.
human	أنا أحب هذا !! إنه الحجم المثالي ... لا شيء يلتصق ، يسخن بسرعة ، والمقبضان رائعان !!
human	أنا أحب رف المعاطف هذا. يتناسب مع ركن الأعمال بدايته. كان من السهل تجميعه أيضًا.
human	لقد حولت غرفة الطعام إلى غرفة نوم أبنائي ولأمنحه من بعض خصوصية بعض الخيش وقضيب الستارة هذا بشكل مثالي.
human	التعليب بحالة جيدة. تم تعبئتها غلاف مع غلاف الكثير من الفقاعات على العلبة. لا زجاج مكسور.
human	ةسلىةسل. لون مشرق جميل. تأكد من الانتباه إلى الأبعاد. أصغر عمومية مما كنت أتوقع.
human	تحسن كبير على غذاء أطفالي القديم. .
human	جودة الضاحية. يناسب قدر الضغط Instant Pot Duo سعة 6 لتر. استخدامه مجلسه من الأشياء المختلفة إلى جانب واحد. ينظف بسهولة.
human	أشعر بخيبة أمل. وعاء وعاء واحد على قاع متكسر و 2 وعاء به حُفر من الداخل. سأعيده لاستعادة الأموال.
human	هذه ساعة جميلة من مركز الترفيه الخاص بي. الجودة جيدة وأنا سعيد جدًا الشراء.
human	هذا هو كبير حامل وعاء الفخار !! تحتوي على أريكة على القماش. التحفظ على الدفء أثناء النقل.
human	السكاكين لا تعمل بشكل جيد مثل سكاكين شرائح اللحم. تمزق الشفرة المسننة كل ما تحاول قطعه بدلاً من التقطيع. رميهم خارجا.
human	يعتبر الحامل مثالياً لرفع التلفزيون بما يكفي لتتمكن من وضع مشغل Blue-Ray تحته. الإعداد
human	النظارات مثير للشهوة الجنسية دون أن تكون ناجحًا. نحن قلها للويسكي ، يم.
human	طلبت ملفات تعريف الارتباط الكبيرة الحجم التي تم تحديدها لتجهيز ملفات الارتباط.
human	أنا أحب هذا لا أفعل ذلك. من السهل تنظيفها في غسالة الأطباق ، حيث تخرج المصاصة بسهولة ويسهل تنظيفها.
gpt	طلبت هذا لمكتب. وصل مع خدش صغير على الغطاء ، ولم يكن ذلك مشكلة.
gpt	أَصْفَهِ ، حسنًا ، حسنًا ، حسنًا ، حسنًا ، حسنًا ، حسنًا ، حسنًا ، حسنًا ، حسنًا ، حسنًا ، حسنًا ، حسنًا ، حسنًا ، حسنًا ، حسنًا ، حسنًا ، حسنًا ، حسنًا ، حسنًا ، حسنًا ، حسنًا ، حسنًا ، حسنًا ، حسنًا ، حسنًا ، حسنًا ، حسنًا ، حسنًا ، حسنًا ، حسنًا ، حسنًا ، حسنًا ، حسنًا ، حسنًا ، حسنًا ، حسنًا ، حسنًا ، حسنًا ، أصابته ، حسنًا ، حسنًا ، حسنًا ، حسنًا ، حسنًا ، حسنًا ، حسنًا ، حسنًا ، حسنًا ، أصا…
gpt	استخدم هذه في كثير من الأحيان لا يهم ما تحاول. إذا كان لديك مطبخ صغير ، فهذه آمنة لغسالة الصحون
gpt	هذه مقلاة رائعة. أنا أحب الشكل والمظهر ، والحجم والمظهر مثاليان.
gpt	هذا هو الثاني لدينا. قد يبدو جيداً حتى الآن.
gpt	أنا أحب هذا المنتج. إنها مثالية بالنسبة للسعر وهي قطعة جميلة من الجودة. فمن السهل جدا للاستخدام.
gpt	لدي إجمالاً شخصان.
gpt	أنا أستخدم هذا بالفعل في المنزل. حجمها جيد وتبدو رائعة في المطبخ اشتريت هذا لصديق
gpt	إنها تطبخ الأرز بسرعة ولكنها تستغرق وقتًا طويلاً. سأحتفظ بالأرز في الثلاجة ، لقد اشتريت هذا لصديق ،
gpt	هذه حقا صابون لطيف. المشكلة الوحيدة التي يصعب الوصول إليها في المجفف.
gpt	القاعدة بعض الشيء ، ولكن التصميم هو بالضبط ما صُممت من أجله. أنا سعيد جدًا بالجودة والمظهر
gpt	عندما يحتفل بعيد الهالوين ، فإنهم هذا الجزء لتزيين غرفهم. إنه لطيف للغاية والتصميم
gpt	يعجبني أن تحتوي على زر لفتحه لفتح الغطاء. الاثنان الآخران لهما نفس الزر ،
gpt	حصلت عليه مقابل كل جماع. أنا سعيد لأنني اشتريته.
gpt	حصل على اثنين من هؤلاء وهم الأفضل. سأحتفظ بهم للسنتين القادمتين. أحبها.
gpt	تجدها في جو من الأثاث القديم
gpt	تبدو جميلة مثل الموافقة المسبقة عن علم وتبدو لطيفة. لقد كانت واحدة من البطانيات المفضلة لدينا.
gpt	لقد اشتريت هذه باللون الأبيض وهي لطيفة للغاية. سأحتفظ بهم للسنتين القادمتين. أحبها.
gpt	اشتريت لأخي في حفلة وهو يحبها. لدينا أيضًا طفل رضيع اشتريت هذا لصديق
gpt	أحب هذه الأطباق. الصيف وما الجديد من وجبات طازجة! أنا سعيد جدًا بشرائي.
gpt	أحب هذه المقلاة. اشتريت هذه المقلاة لأنني كنت بحاجة إلى أن أب إلى آخر.
gpt	اشتريت مجموعة أخرى من 4 ووصلت بختم متصدع. هذا هو أول واحد لدي.
gpt	كانت هذه هدية - عنصرًا رائعًا للغاية. أنا فقط أتمنى أن يكون لدى الشخص الموجود في الصورة المزيد
gpt	الفلتر الأبيض مناسب للغاية. المشكلة الوحيدة هي صعوبة صعوبة الأمر في رؤيته ، لقد اشتريت هذا لصديق ،
gpt	الجزء العلوي ، الجزء العلوي ، رقيقة بالنسبة لي. أوصي.
gpt	نحن قلنا هذا باستمرار في المنزل. السبب الذي يجعله يجعلني أجده في الأسبوع كله
gpt	ملفات مستخدمه. هذه المرة ليست صاخبة. إنه ليس أفضل الفراش
gpt	هذه هي بالضبط ما احتاجه. المشكلة هي التي تم تصديرها من بائعين من موقع أمازون
gpt	هذه لطيفة للغاية ، والجودة ، والجودة ، والجودة. هذه هي الحجم المثالي حقيبتين صغيرتين من الطعام
gpt	هذه مجموعة رائعة من المناطق ، ومن السهل جدًا أن تتبع النشاط الرئيسي. أنا مسرور جدًا بجودة جميلة
gpt	جيد لمنزل الشاطئ أو RV. المشكلة الوحيدة التي تمكن من وضع القاع.
gpt	أحب حامل الموز هذا! إنه مثالي لفصل الصيف ويبقى في الانتظار لفترة طويلة
human	اشتريت هذه لاستخدامها في زيوت للحفاظ على البيئة وأغراضها بعيدًا ،
human	تحتوي البطانة الداخلية بالفعل على أبواب بيضاء
human	هذا البخور الخزامى هو المفضل لدي. رائحة طيبة ، لا تشم "محترقة" مثل بعض البخور الأخرى التي جربتها. أود أن أوصي بهذا.
human	لا ينزلق. لا يتدخل في إغلاق الباب. يعمل بشكل رائع. استخدمه في الحمام لتعليق المناشف. أتمنى لو كانت متوفرة بلون أحادي اللون.
human	لطيف جدا! وصلت بسرعة وكان من السهل تجميعها. قلل من أصغر فئة لدينا 8 كعكة في الأعلى.
human	يتناسب هذا المنظم بشكل جيد للغاية. أنصح.
human	أستخدم الثوم في كل شيء. يجعل تقطيع أطول وقت يستغرق وقتًا طويلاً
human	هل تقطع رقيقة لسلطة من كسرة. زوجي يحب للتقطيع. يجعل الحياة أسهل. سهل التنظيف ، جاهز للاستخدام مرة أخرى.
human	حل هيكل سرير محلوق من الشبك بسريري. كانت عملية بسيطة ، حيث تم سحب وإرفاق انزلاقات السرير.
human	يعمل بشكل جيد ويحافظ على الأشياء طازجة. يرجع عدم وجود النجمة الخامسة إلى الطريقة التي تصطف بها ضعيفة بعض الشيء. أنصح رغم ذلك.
human	وربطه برأسه. بشكل عام ، يعمل بشكل صحيح ولكن فوجئ بالمسمار المكسور ...
human	وصلت المرايا في حالة ممتازة. الحافة المشطوفة لمسة لطيفة. سيبدو مثاليًا تحت المركزية في حفل زفافي.
human	جودة لطيفة جدا ورائعة! صنع كلاً من رجل الثلج وسانتا. تريد مني أن أقول المزيد! هذه طريقة أفضل من تلك الرخيصة الواهية!
human	اشتريت هذه عندما تلقيت صانع الآيس كريم لعيد الميلاد. أحب هذه المساحة للعبارات المنزلية المصنوعة من أي حلوى أحضرها.
human	تعليمات سهلة - أحب أن تكون على حق في البار! تم طلب الاستخدام.
human	لقد مررت لمدة شهر وتوقفت عن العمل. القتال حاليا مع الشركة
human	أحبّ ألواح التقطيع هذه متينة وآمنة في غسالة الصحون. وتتحرك على المنضدة. شراء جيد.
human	حصلت عليها. جودة رائعة وألوان زاهية. ينصح به بشده.
human	لقد حصلت على هذا أصلًا. يعمل بشكل رائع. أستخدم شموعًا حقيقية في مواجهة مشكلة. تبدو رائعة.
human	ستائر رائعة! جودة ورائعة! يحجب الضوء وقليلًا من الصوت. الصعب انقطاع التيار الكهربائي بالطول الطويل. سعداء جدا.
human	أنا أحب هذه المجموعة. تعتبر أداة الزعنفة الصغيرة الصغيرة للبطاطس المقلية والشوكة لعمل البيض المخفوق في المقلاة.
human	وأخيرًا ، يُحمل هذا المنتج في جزمة خرطوشة. شكرا لتذكيري.
human	الحب ، الحب ، الحب ، صندوق التدخل بي. اشتريت مقابلها لتقديمها كهدايا لأحفادي ، وكلهم يستخدمونها طوال الوقت. شراء رائع.
human	لقد حصلت على هذه لأبواب الخزانة القابلة للطي كبيرة جدًا.
human	اشتريت هذه لجعل لجعل جبن شيدر حاد وعملوا بشكل رائع - أو هكذا آمل. من أشهر الأنواع الأخرى.
human	أحب النظارات! عظيم للشاي المثلج أو الماء فقط. سهل الإمساك به حتى للأيدي المصابة بالتهاب المفاصل بسبب قاعه الصغير.
human	تحدث عن مغير اللعبة ... كان هذا المنتج رائعًا! إنها أفضل نسخة حميمية! نحن نحب تاتر توتس! هتاف!
human	الغطاء هو بالضبط ما أردت. لقد نظرت إلى منتجات أخرى منذ شرائي أقل تكلفة لكن لا تملك نفس الصفة.
human	ليس من المستحيل أن تجمعها بنفسك. خدش مكان واحد فقط في مكان غير ملحوظ. احصل على الكثير من الإطراء عليه ولديه مساحة تخزين كبيرة.
human	كان يجب أن يكون كان واحدًا وقد كان هذا في منزلهما وزوجته.
human	لقد عملوا في الخارج خلال العطلات. كنت أفضل شراء صنع في أمريكا. لم يدركوا أنهم صنعوا في الصين حتى وصلوا.
human	أحب الجودة واللّون والسعر. يجب أن تأخذها لذلك اشتريت سرير قطة مطابقًا من أمازون للقطط.
gpt	اشتريت اثنتين من هذه لابنتي وهي تحبهم. كما أنها تحب الحجم والمظهر.
gpt	أنا حقا أحب هذه العناصر. الجودة الجودة التنظيف. الصفيحة السفلية متينة للغاية.
gpt	لقد أحببته ولكنه يعمل كما اعتقدت. أود أن أوصي ، لقد اشتريت هذا لصديقة
gpt	تشعر بألم شديد في الجزء السفلي من الرأس.
gpt	عندما استخدمنا المكنسة الكهربائية القديمة ، كانت الرسوم بطيئًا بعض الشيء ، لكن المكنسة
gpt	أعظم منتج حصلت على الإطلاق. البيع. عظيم بالنسبة للسعر.
gpt	جبني ، لكن رائع جدًا. يبدو لطيفًا على المنضدة ، وسأبقي الجبن فيه. منتج رائع. سعر رائع.
gpt	هذا هو أول جهاز حلزوني لي وهو يعمل بشكل رائع. أنا أستخدمه في الفاكهة والخضروات الصغيرة. كان علي بمحضر أ
gpt	نوعية جيدة جدا. سأبقي أرففي مرتبة وأستخدمها مكتب إضافي.
gpt	لطيف بالفعل يرسل الهواء خارج الغرفة. جودة جيدة جدا. لطيفة وقوية والعملية. عظيم بالنسبة للسعر.
gpt	هذا كرسي جميل ، قوي ، قوي ، ومريح للغاية. إنه مريح وعملي. لديّ كرسي خاص
gpt	فنية أمي بعض القطع ووضعتها في خزائنها. أردت فقط خزانة تناسب النموذج
gpt	يعمل بشكل رائع! بسيط وفعال. لقد حصلت على نفس الشيء منذ حوالي عام وقد صمد بشكل جيد.
gpt	المنتج رقيق جدا ولا يدعم الوزن. سأحتفظ بواحد القديم.
gpt	إذا كان لديك ستارة دش أو كنت ترغب في صنع عصير ، منتج رائع. كان علي بمحضر الزوجين
gpt	أمي أحبته. إلى جانب الصورة ، الصندوق ذو الصندوق وقوي ، والمقبض لمسة لطيفة.
gpt	تعمل هذه القفازات بشكل جيد وهي ذات حجم جميل أيضًا. سأحتفظ بها في الشهرين المقبلين.
gpt	لديه القدرة على العمل .. سيكون أفضل. المشكلة الوحيدة هي أنه لا يرفع الحرارة بسهولة ، لقد اشتريت هذا لصديق ،
gpt	أنا حقًا أحب رف النبيذ هذا. إنه مريح وسهل التنظيف. من السهل جدًا فتح الغطاء.
gpt	أن تستخدم هذا فقط للحاويات الصغيرة والشيء الوحيد الذي يجب إزالة المقبض. الجزء البلاستيكي
gpt	نفس مرشح الصندوق الكبير ، لكن الجودة هي فقط ما هو عليه. أنا أحب كوب الشفط الإضافي الذي يأتي مع
gpt	استخدام هذه الأداة في العربة ، إنها إضافة رائعة لمطبخنا! لدي واحد في حمامي والآخر في حمامنا
gpt	لم أصدق كيف أكياس الوسائد وقطيفة. أنا أيضًا أحب حقيقة ناعمة جدًا وفاخرة.
gpt	. سأحتفظ بهم للسنتين القادمتين. جودة رائعة وأنا
gpt	قد لا تكون أفضل جودة ، لكنها جيدة. لدي واحد في حمامي والآخر في خزانة
gpt	لقد اشتريت هذا لابنتي وهي عداء متعطش. إنها تحبه! لديها أحذية زوج أحذية الجري وزوج
gpt	صانع قهوة صغير للاستخدام. المشكلة الوحيدة هي أن الأمر يتطلب الأمر حتى تمت استعادة البيانات منه ، و
gpt	وسادة من عدم كوننا أفضل وسادة لدينا مرتبة ولدينا اثنان من أفضل الوسائد
gpt	منتج رائع - لا ينزلق ، يبقى على المنضدة - سهل التنظيف والمساحة الرائعة. البلاستيك
gpt	آه ، نحن نحب هذه الملاءات. هم مريحون جدا ومريحون السبب الذي جعله جعلني هذا 5 نجوم
gpt	أنا أحبه رائعا في المطبخ. سأحتفظ بأسرع وقت ، اشتريت هذا لصديق ، و
human	هذه هي ثاني باخرة يوريكا إنفيرو. مات الأول (كان رسالة الماجستير الخاصة بي رسالة من رسالة الماجستير الخاصة بي). إنه يعمل بشكل جيد حقًا ، وأنا سعيد به.
human	إنها لخلط والتخزين وما إلى ذلك. أتمنى أن يكون الجفن مناسبًا أكثر ، لكنهما رائعان.
human	لقد جاءوا في الوقت المحدد. ماذا يقول جهاز أكياس المكنسة الكهربائية. أوه ، الورق / الشبكة هو تحسين على الأكياس القديمة ذات الأحجام.
human	هذه رائعة! قوي ومتعدد الأحجام وجودة عالية جدا. لقد اشتريت ماركات رخيصة يمكن كسرها بسهولة. تبدو هذه غير قابلة للكسر إلى حد كبير. منتج ممتاز.
human	حجمها الطبيعي ، ولكن أسهل في الاستخدام وتساعده في زيادة حجمه.
human	يبدو هذا الجزء جدًا ويغير مظهر الحمام. كنا نذهب إلى موضوع Game of Thrones وهو يعمل بشكل مثالي معنا.
human	مجموعة ملاءات الفانيلا ذات الوزن الثقيل من Pointehaven جميلة جدًا وناعمة ومحبوبة. متطابقة مع بطانية ندفة الثلج تقدم هدية رائعة أو استمتع بها بنفسك.
human	هذه باخرة جيدة للسفر. مؤثر جدا. الحبر الذي تم إنشاؤه عدد مرات والذي لا يمثل مشكلة.
human	مثل هذه المباراة ، مثل تلك التي تصنعها. في المطبخ معي.
human	يدي مصابة بالتهاب المفاصل وهذا ساعدني حقًا في فتح جميع أنواع الزجاجات والجرار. إنه سهل الاستخدام ويعمل!
human	الكأس المختلفة وأحبها جميعًا. لقد وصلوا بسرعة وحزموا وأفضل جزء هو صنعوا في الولايات المتحدة الأمريكية.
human	<a data-hook = "product-link-linked" class = "a-link-normal" href = "/ ORBLUE-Flatware-Pie-Server-Stainless-Steel-Cake-Cutter / dp / B011J5MKPC / ref = cm_cr_arp_d_rvw_txt؟ ie = UTF8 "> ORBLUE قطاعة الكيك من الفولاذ المقاوم للصدأ لخادم أطباق المائدة </a> & nbsp ؛ للمراجعة جودة ممتازة. لمسة نهائية لطيفة وشعور جيد ومتينطار احترافيًا للغاية. تستحق الشراء
human	هذا مزيج رائع. لا أستطيع أن أقول ما يكفي عن كيفية عمل هذا بشكل جيد. يمكن طهي 2 عناصر مختلفة في وقت واحد. فلفل حار وفلفل حار وفلفل حار وفلفل حار.
human	هذا لطيف المظهر ، سهل القراءة متنبئ بالطقس. إنها بسيطة وليست مليئة بمقياس 100 مثل بعض المقاييس الأخرى هناك.
human	ينظم بشكل جيد. أريد أن نشترقنا في الأسبوع. يقسم الاحتمالات الصغيرة وينتهي بشكل جيد.
human	يعتمد على ما تريد أن تشربه. التصوير إنه زجاج بيرة جيد.
human	شراء رائع. صنعت أول قشرة فطيرة لي ؛ قذيفة المعجنات المثالية. منظف ​​الخلاط غير مصنوع لمسح الداخلية.
human	أكثر من قطعة من الوصلات ومفيدة جدًا وتغسل بشكل كبير ...
human	كانت هذه مفيدة جدًا في تنظيم مخزني وتحت المغسلة. يعني المزيد كلما أصبحت أكثر تنظيماً في مختلف المناطق. مسرور جدا بالمنتج.
human	انظر كما هو موصوف ، ختم رائع. يقوم أسقطته على السطح المسطح الخزفي ...
human	لون جريء جميل. ناعم جدا. الحجم مثالي. أتمنى لو كان وسادة شمس مطابقة. غسيل في ماء بارد ~ لا توجد مشكلة في تشغيل الألوان أو تكوير القماش.
human	هذه النظارات تجعلني سعيدا إنها ثقيلة وجميلة. يقولون عدم وضعها في غسالة الصحون ، لكنني أفعلها وهم يهدون حقًا.
human	عنصر عظيم ،. كبير جدًا بالنسبة لهم. أعتقد أن هذه الشركة تفكر في التوافق بين المنتجات الخاصة بها.
human	سكين كبير متكسر في المرة الأولى التي استخدمتها فيه. أكمل أن تبلغ من العمر متوسطًا شديدًا ...
human	طول المنتج المطلوب الذي تم حله كرصيد. مقاومة للحرق بشكل واضح.
human	أحب اللون والملمس لقد طلبت مناشف لتسبتنا مع اللون في ستارة نسخة من النسخة السابقة.
human	أحببته حتى الآن. لكني طلبت واحدة أخرى. إنه واجبًا ثقيلًا على المقال.
human	من نافورة أصلية - وهو أمر لا بد منه لعشاق اللبن المخفوق أو العصائر!
human	# يبدو أنه # الشيء ... يبدو أن هذا عادل بالنسبة للسعر! سأعيد هذا واحد وأطلب نسخة أكبر وأعلى جودة!
human	أحب هذه الزجاجات. واجهت مشكلة تم كسر واحد كان التعامل واستبداله. أنا بالتأكيد تشتري مرة أخرى
human	ملاءات قطنية 100 ٪ لطيفة جدًا. أشتري أساس "نسج بيركال" ، لكن لم يرد ذكر ذلك في العبوة. سوف يغسل ونأمل أن يصمدوا.
gpt	أجمل في شخص! لقد حصلنا على الجزء الخشبي من السرير من السرير الداخلي وهو مريح للغاية.
gpt	المزيد من الانزلاق في غسالة الأطباق ، والتعليمات واضحة. الجانب السلبي الوحيد في حالة الفوضى
gpt	هذه مفيدة جدا. مناسب للغاية على الحائط وسهل التنظيف. هم حجم كبير لشخص بالغين. البلاستيك
gpt	الكثير من المرح ، القليل من الوقت. المشكلة الوحيدة هي صعوبة الأمر الصعب. الجزء البلاستيكي
gpt	لقد اشتريت رف خادم الفطيرة هذا لصنع القشرة. لم أكن بحاجة إلى رفيرة ، لكنني أردت شيئًا يناسب فطيرة نموذجية
gpt	مرة أخرى ، يبتسم على وجوه ابنتي. تحصل على فرصة الحصول على فرصة والدها رجل سعيد
gpt	جدًا ، لطيف وقوي وعملي. عظيم بالنسبة للسعر.
gpt	رخيصة الثمن. تبدو جيدة والمواد جيدة. إذا كان لديك زوجان من العناصر الأخرى في المنزل ،
gpt	هذه طريقة مبالغ فيها على ما هو عليه. لا يستحق ذلك. أنا لا أمانع بشرائه مرة أخرى. شراء رائع! يعمل بشكل رائع.
gpt	معلقة صغيرة على الحائط لطيفة جدًا ، تبدو رائعة المادة جيدة. لدي واحدة وصغيرة وصغيرة.
gpt	كما هو موصوف. أنا أستخدمها كخزانة ملابس تتصدر. المسكن الجميل جدًا.
gpt	اشتريت هذا لمجرد نزوة ورائعة أفضل عملية شراء قمت بها. لقد كان أحد أكواب B المفضلة لدي ، و
gpt	استخدمتها في نصف الوقت الذي استغرقته لتجربته. لقد كانت مستقرة جدًا منذ أن اشتريتها.
gpt	صفقة رائعة على مجموعة لطيفة ولطيفة. جودة ممتازة. دقيقة جدًا. سعر رائع! اشترى 2
gpt	كل شيء عظيم. لا مزيد من أكواب الشفط الضخمة. زوجي يحبها أيضا! فمن السهل جدا للاستخدام.
gpt	هذا يعمل بشكل أفضل من أي شيء آخر. المشكلة الوحيدة هي صعوبة الأمر الصعب. الجزء البلاستيكي أيضًا
gpt	وناعمة جدا. السبب الذي جعله جعلته يبدو أنني مصاب بـ 4 نجوم
gpt	تشعر وكأنها تبدو وكأنها مستقيمة. لها مظهر جميل واللون لمسة لطيفة
gpt	أنا وزوجي هذه المجموعة والسعر جيد. جعله السبب الذي جعله شديد جدًا
gpt	جدًا ، جعلها رفيعة جدًا. الرف العلوي ثقيل بعض الشيء بالنسبة إلى الرفوف الأكثر شيوعًا
gpt	هذه الحقائب الداخلية هي فقط ما أردته. لقد أحجمت الآن من الألغام
gpt	أحب هذا المنتج. يسمح بعرض من مجرد مكعبات الثلج. السبب الذي جعلني أعطيته 4 نجوم هو الأجزاء البلاستيكية
gpt	يفعلون ما يقولون ، لكن الجودة ليست جيدة. العلمين.
gpt	موفر مساحة كبير ... لقد نثرت للتو على الغطاء النباتي قطعة جميلة من المعدات. إنها صغيرة جدًا ، وهي مهمة
gpt	وصل هذا الأخير مع المطلب. القطعة الأخرى آمنة لغسالة الصحون.
gpt	يعمل بشكل جميل يعاملني الكلب ، يبدو مثل الثلج ، هذا رائع. كان لدي كيس بقالة بلاستيك
gpt	رهيبة رهيبة. المنتج المثالي. أن يتم تشغيل الفرن. منتج رائع. سعر رائع.
gpt	هدية جميلة لعيد الميلاد. أنا أحب شكل وملمس هذه الوسادة. كنت أتمنى لو كانت الوسادة أكثر التعليقات بقليل.
gpt	لقد اشتريت هذا فقط كهدية واعتقدت أنه سيكون إضافة رائعة إلى المطبخ. إنه صغير جدًا ، أنه لا يستحق
gpt	شراء جيد جدا. جلبت كهدية والمتلقي أحب ذلك. شكرا لك جميلة جدا اشتريت هذا لصديق
human	كانت هذه هدية لصانع خبز زميل. لست متأكدًا مما إذا كان اللون ناتجًا عن استخدام المقلاة بدلاً من مجرد الحجر. ينظف بشكل جيد.
human	أنا حقا أحب هذه الشواية. الطعام لا يلتصق ، إنه حقًا سهل التنظيف ولا يتفاوت مثل المستويات الأخرى التي أمتلكها.
human	هذا منتج عالي الجودة ويتناسب بشكل جيد مع مطبخنا. إنه منتج قوي يحمل الكثير من السلع بالمهمة! نوصي.
human	هذه رائعة! استخدمها للتخزين على رف مفتوح وتحافظ على استمرار استمرار المظهر الجميل والمنظم. مثالي لما احتاجهم من أجله!
human	لقد حصلت على هذا لهدية عيد ميلاد أزواجي وهو يحبها! كلما نقص الشاي أو القهوة.
human	هذه النظارات مدهشة. إنها ثقيلة الرابطة تمنح الطمأنينة من تنكسر والشكل بسهولة ما كنت أبحث عنه في الزجاج.
human	جراند الابن يحب ذلك. لقد اشتريت حوالي خمسة منتجات مختلفة من نفس البائعين. كان كل شيء رائعًا واستمر في استخدام البائع. سريع السفينة.
human	كرسي صغير قوي كبير. حفيدتي تحب أي شيء. أحب أن يقفل عند فتح حتى لا خوف من الانهيار.
human	رائع للغاية. احصل عليه في غرفة معيشتي لحمل أفلامنا وألعابنا. أحب الحجم واللون. قطعة صلبة لطيفة كذلك.
human	رائع لقلب البرغر وما شابه ، ليس مشبك للبيض !! لقد كانت أدركت أنه كان تسلسلًا ممكنًا ، فقد كان ذلك ممكنًا بشكل عام بشكل عام !!
human	أنا أحب هذا الشامبو. وقد كان قد حصل على سجادة أخرى. كما تريد لتنظيف أثاثي المصنوع من الألياف الدقيقة.
human	فرش كاملة الصنع جيدة الصنع. لقد أفادوا أن أفهمهم ، فهم يرون أنهم سيحتفظون بشعيراتهم. لديك أيضًا مجموعة لطيفة وصلبة من الشعيرات.
human	هذا مزيل رائحة صغير ... اجعله منخفضًا للصيانة. الإعداد العالي.
human	نجمة واحدة أضرار قضائية. يعمل بشكل جيد. هذا واحد من أجل رفع السلطانية وليس لـ Tilt Head Mixer.
human	بالنسبة للسعر ، هذه قطعة أثاث جميلة ، تحصل على أسعار مرتفعة. إنه مجرد كرسي تشمس رخيص. خاص بالعناية.
human	كمصفاة ، هذا يعمل ولكني كنت أتطلع لشرائه لاستخدامه مع الإعداد الفوري 8 كيو يجعله مناسبًا الآن بسبب المقابض.
human	هذا هو ببساطة أفضل شمعة شمع في العالم. الواقع ، إنها أفضل رائحة لأي شيء في العالم. لكن هذا أمر يصدق لا يصدق!
human	انها مجموعة راقية جدا! تماما مثل الصورة. أنا أحب أنها قابلة للغسل في الغسالة ، رغم أنها لم تغسلها بعد. المعزي ليس ثقيلًا جدًا وسميكًا.
human	أعتقد أن قالب الكعكة سيكون رائعًا ولكن يصعب عرضه على حامل كعكة دائري. سأضطر لشراء حامل مربع.
human	سعيد للغاية مع بساطتي! هذا ما تبحث عنه في غرفة الطعام وبأقل تكلفة من الميزانية! استغرق الأمر إلى تسطيح ولكن هذا متوقع!
human	متين للغاية ، لطيف ، حامل منديل نظيف المظهر. يتطابق مع معظم التشطيبات الساتان النيكل. سعيد جدا بهذا المنتج. السعر الجيد للمنتج الذي سيحصل عليه.
human	فعالة. هذا ليس. يحمل شمعة في مكانها على الإطلاق. انها
human	بالنسبة للسعر المدفوع ، نوعية جيدة. كان أصغر ، من الأبعاد المطالب بها 18x18. لكن ذلك كان يستحق المال.
human	اشتريت هذا لأن ابنتي كان لديها واحدة وأحبها زوجي. . لا ضجة حقا.
human	نسيج ثقيل الوزن لطيف. يغسل ويجف بشكل مثالي. ظهرت جميع البقع التي ظهرت على الفور على فور بدات بداها بداية ظهورها وأحضرها بداية المباراة. سأكون أنصح هذا البند.
human	هذا يعمل بشكل جيد حقًا ، ويمكن أن يتغير بينامات والأوقية وما إلى ذلك ويمكن تبطينه أيضًا. عمر البطارية ممتاز ، لم أضطر لتغييره بعد.
human	صغير جدًا ، يجب أن تكون بزاوية مميزة. إنه لطيف ولابني ، لكنه ليس لطيفًا.
human	معظم علب الاستحمام التي تجدها في هذه الصفحة كبيرة الحجم وعتيقة (على الأرجح كبيرة الحجم) ولكن هذا الحجم مثالي!
human	علب المناديل الموجودة في منزلي. أعتقد أنه سيتطلب حجمًا أصغر فقط (وليس الحجم الكبير الذي أشتريه).
human	هذا رائع! يمكنك العثور على كوب بلاستيك كبير يمكن الحصول عليه من العثور عليه في المتجر. هذا فقط ما كنت أبحث عنه.
gpt	لقد قدمت هذا الطلب لمجرد نزوة واعتقدت أنه سيكون إضافة رائعة إلى المطبخ. ليست كذلك. أشد المؤمنين
gpt	اللون البرتقالي بعد أن انتهت ، متأكدًا من مدى إعجابي به.
gpt	هذا هو أفضل إطلاق. أنا أصنع فاكهتي وخضرواتي ، وهذا المقشر هو الأفضل.
gpt	وصحيح جداً. أنا أيضا أحب حقيقة أنها صغيرة جدا. أنا أستخدمهم من أجل
gpt	أنا أنام في المعدة ولدي هذا المنتج منذ الآن وهو يعمل بشكل رائع. اضطررت إلى اثنين من
gpt	يناسب المعرض التجاري. استخدمه في الفناء وهو يعمل بشكل رائع. التنظيف سهل جدا. سعر رائع! يعمل بشكل رائع.
gpt	كانت آلة صنع القهوة الخاصة بي تدفعني إلى الجنون والشيء الوحيد الذي لم يعجبني ، الطريقة التي كانت فيها القهوة مرارة جدًا.
gpt	جدًا بالنسبة لي. أود أن أوصي لقد اشتريت هذه لصديقة ، وهي كذلك
gpt	التسليم في الوقت المحدد ، تغليف جيد ، وشكله جميل ، نحن نحب هذه البطانية. لقد كان هناك أوراق البطانيات المفضلة لدينا
gpt	وكان ما نحتاجه. الجودة هي فقط ما نحتاجه. الأبعاد هي فقط ما نحتاجه. السرير صلب وهو
gpt	ليست جميلة. مغطاة بالعديد من القطع والقطع. ليست جيدة بما يكفي وقوية وعملية. عظيم بالنسبة للسعر.
gpt	تسير معا بشكل جيد. تأكد من وجودك الصحيحة. سأحافظ على أرففي بالترتيب. منتج رائع. سعر رائع.
gpt	هذه لون جميل وجودة لطيفة. سأحتفظ بها من خلال العامين المقبلين؟
gpt	تعمل بشكل مناسب لأغراضنا. المشكلة الوحيدة هي وضع الكوب في حامل الأكواب. الجزء البلاستيكي صعب أيضًا
gpt	اشتريت مجموعتين من هذه المجموعة ويبدوان تصعب مثل الصورة. لست متأكدًا من مدى صحتهم ولكنهم كذلك
gpt	لست متأكدًا مما إذا كانت هذه مشكلة في يصعب يصعب العثور عليها ، لقد اشتريت هذا لصديقة تحبها
gpt	يمكن استخدام هذا النموذج في النموذج. كان علي بمحضر الزوجين
gpt	ما لا تحبه ، إنه منتج بجودة احترافية حقيقية. سأحتفظ بأموالي! جميل جدًا لقد اشتريت هذا لصديق ،
gpt	هذا المعزي رائع. لها تصميم لحاف أكبر. الجزء العلوي جميل ،
gpt	أنا أحب هذه البطانية. ناعمة ومريحة. ما يكفي من التصوير. اللحامات صلبة و
gpt	لا تحبه ، لا تكرهه. السبب الذي جعله جعلته تشير إلى 4 نجوم
gpt	أحب هذه المجموعة من الأكواب. إنها ملفات وستستمر طويلة جدًا ، لقد اشتريت هذا لصديقة
gpt	أن تكون مستأنسة. لا يستحق ذلك. جميل وقوي وعملي. عظيم بالنسبة للسعر.
gpt	استمر هذا المنتج لمدة شهر. أنا أحب شكل وملمس هذه الوسادة. لها ملمس ناعم وناعم
gpt	استخدمتها مرة واحدة فقط على مجموعة النظارات ، وسأحتفظ بها في المجموعة التالية ، لقد اشتريت هذه لصديقة ، وهي
gpt	بشكل جيد للغاية ، استخدمه كحاوية تخزين طويلة لأكياس القهوة الصغيرة الخاصة بي. اضطررت لاستبدال اثنين من
gpt	آمنة الطهاة على أنها آمنة. الرقم القياسي الوحيد هو الرقم القياسي للحساب ، رقم التعود
gpt	اشترت صديقي هذا لها. هي تحبه. تحب أيضًا حقيقة أنها صغيرة جدًا. أنا أستخدمها من أجل
gpt	لقد اشتريت هذا المثال ، وهو يعمل بشكل جيد.
human	جميلة ولكن الخدوش والخدوش بسهولة. لقد وضعت هذه المنطقة في منطقة بها طائرات متوسطة جدًا. يبدو الخشب ناعمًا.
human	احب هؤلاء! الشفة الزائدة هي ميزة فائقة. في كثير من الأحيان على الأكواب.
human	3 من هؤلاء وهم إضافة رائعة إلى مجموعة Fiestaware الخاصة بي. لقد صنعت فطائر فيها لشخص مثاليين.
human	فكرة سهلة الاستخدام. ذلك أنه امر رائع!
human	ساعدنا في جمع الأشياء المناسبة .. أحب الأشياء الصغيرة التي أستخدمها في الحفلة الصغيرة. أوصي إلى صديق !!
human	زخارف متينة جيدة الصنع. لحسن الحظ ، كان لدى أمازون زخرفة 2012 حيث نسيت شرائها في عام 2012. اشتريت 3 دجاجات فرنسية في عيد الميلاد الماضي. نتطلع إلى هذه المجموعة.
human	جميل يدوم طويلاً. مع 4 أطفال نفقد أدواتنا الفضية. يعتقد بعض الناس منهم ، لكنهم يتخلصون منهم :)
human	لقد عرضت مشاهدة هذا الفيديو. إنه في الحجم الحقيقي. سيكون مثاليًا للكب كيك أيضًا ، فقط لمعلوماتك للمهووسين مثلي.
human	أحب تقويم المجيء هذا. انه رائع. فقط أتمنى أن يكون أسم الشركة اختيارات أكثر من الليلة السابقة لعيد الميلاد ، واحدة أخرى لا أستطيع تذكر الاسم.
human	هذه اللوحات الفوال كما هو مذكور وبسعر جيد. مجموعة من الأحجام والألوان الموجودة في الأمازون. نعم أود أن أوصي بهم.
human	زوجتي تحبه هذه الصورة في مجموعة الطهي التعريفي حيث يكون محتوى الحديدًا. المقلاة ثقيلة لكن المقبض المقابل مفيد جدًا.
human	لم أضع هذا بعد لأنني أريد أن أرسمهم. أعلم أنني سأحب ذلك عندما أتحرك وأوفر مساحة أكبر في خزاناتي.
human	يعمل كلا يعمل يعمل كما يعمل خلاط المطبخ القديم بي وهو ليس مره. اقتراحي الشركة الشركة المالكة للشركة المصرية للاتصالات ، مقر الشركة المصرية للاتصالات.
human	من الصعب أن أحب مجموعة الملاءات ، لكني أحب ذلك. كان مناسبًا للغاية. لقد تم صنعه بشكل جيد جدا.
human	سعيد سعيد راض رائع جميل شاكرين. سأطلب المزيد في أسرع وقت ممكن. سأطلب أيضًا مجموعة من ابنتي. أنا أحب عرض الطول. شكرا لك.
human	اشتريت هذا لمغرفة مباشرة من كيس القهوة (أعتقد أن هذا ما دعا إليه). هو يدفع للخلف بسهولة. الموسع عديم السياسة إلى حد كبير.
human	معلومات عن حالة غسيل السيارات.
human	هذه حقيبة رائعتين. أحب امتلاك السلطة والشراب.
human	مظهر جميل ومصنوع ، ومع ذلك ، لأن صوت المروحة كان مرتفعًا جدًا بالنسبة لي. لم تتمكن من تشغيل المدفأة في غرفة نومي في الليل.
human	هذه الوحدة رائعة. لقد تم أسر هذا اليوم الذي تم فتحه ، وقد تم منعه الآن من الحصول على محمية. من السهل جدا استخدام! شراء أود هذا المنتج
human	هذا قدر خفيف الوزن يسخن ويبرد كبيرة بسرعة. مقاوم للخدش وغير لاصق. بالنسبة للسعر ، فهو وعاء جيد.
human	أحب هذا أن لأي شخص للشراء. سهل التحضير وتحافظ على الزبدة طازجة. مثل التنظيف السهل أيضًا. فقط غسيل يدوي. كان السعر جيد جدا.
human	الحب هو الشعور بملاءات الخيزران ولكن الملاءة المجهزة لا تتناسب مع المرتبة السميكة. يطفو على الفراش كل ليلة.
human	تبدو حبيبات خشب البامبو رائعة وتشعر بالصلابة. شيء واحد أرغب فيه هو طريقة للأضلاع لتكون لها طريقة للتثبيت عند التوسيع.
human	يمكن أن يسخن غرفة نومي بشكل مثالي ويمكن أن نؤمّن إطفاء مركزي لفترة طويلة على فاتورة الغاز (توفر الطاقة الشمسية).
human	أحب أن ابنتي التحريك ، وارجاع ، وعارمة. كان من الصعب تركيب الغطاء في البداية ، لكن يبدو أنه يعمل بشكل جيد الآن.
human	منتج جيد وأعتقد أنهم أفضل من الأنواع الأخرى الخالية من العقبات. نسج أفضل اضطررت للآخرين لقطع الغيار.
human	نحن سعداء جدًا بهذا المقياس. يباعه في المقام الأول لتوزيع وزن القهوة ولكننا نقلها للوحدات أيضًا. إنه دقيق وسهل الاستخدام.
human	تم استخدام اللوح به من قطع السكين. لا يحتوي على شعار John Boos كما يظهر في الصورة. لست متأكدا حتى من نفس المنتج. ليس سعيدا.
gpt	أتمنى أن تكون واضحة. المشكلة الوحيدة هي صعوبة الأمر الصعب. من الصعب للغاية الجزء البلاستيكي
gpt	حتى أتمكن من الوصول إلى حفلة وإحضار كعكي ، كان من الصعب جداً الحصول عليها
gpt	هذه أجمل مجموعة امتلكتها على الإطلاق. أنا أحبه! أنا سعيد جدًا لأنني اشتريته. اشتريت أيضًا
gpt	هل أحضروا لي المزيد من القطع؟ سأحتفظ بتقييمي. جميلة جدا لقد اشتريت هذا لصديقة ، وهي جدا
gpt	أفضل شمعة على الإطلاق! أخر أخبارها. الشيء الوحيد الذي لم يفعل ذلك
gpt	حقا مضحك / لطيف ورائع كهدية. إنها ثقيلة ولا تفعل ذلك بالنسبة لغرفة نومي الصغيرة تناسب غسالة الأطباق ، لكن
gpt	أنا سعيد معهم. 16 أوقية. والنهاية جيدة. أنا فقط أتمنى أن يكون الشخص الموجود في الصورة أكثر بقليل من اللون غير اللامع
gpt	جودة رديئة. لا أحد منهم حقيقي ، إنه مجرد مزيف. جميل وقوي وعملي. عظيم بالنسبة للسعر.
gpt	محدث. في البداية ، كان وضع الغطاء مؤلمًا. بعد عدة استخدامات ، أنا أقول ذلك
gpt	بعد قراءة جميع المجلات عبر الإنترنت ، اعتقدت أنها ستكون إضافة رائعة للمطبخ. ليست كذلك. أنا من أشد المؤمنين بذلك
gpt	بعد أسبوعين فقط من الاستخدام ، يتم اتباع تعليمات فتح الغطاء وإغلاقه. الغطاء من البلاستيك ، والغطاء من البلاستيك
gpt	هذا بسيط للغاية وسهل الجمع. سهل الاستخدام. أنا أيضا أحب
gpt	هذا يمتصه ، ليس من السهل تنظيفه. سأعترف بأنني أصبحت الآن أسهبًا
gpt	الأفقي ، للأرض ، للأرض ، للأرض
gpt	وصلت في الوقت المحدد وبحالة ممتازة. إنها ثقيلة بعض الشيء بالنسبة لمطبخي الصغير ولا تناسب غسالة ، لكنها كذلك
gpt	هذه كبيرة بالنسبة للسعر. المشكلة الوحيدة التي تم صنعها ، التي تم بيعها من بائعتها ، كانت صغيرة الحجم
gpt	أحب هذا اللحاف. لقد حصلت عليه لمدة عام وما زلت أحبه. لدي واحد في حمامي والآخر في مكتبي.
gpt	منتج أنيق حقا. لقد جربتها على الجانب وعملت بشكل مثالي. جميل وقوي وعملي. عظيم بالنسبة للسعر.
gpt	استمتع بساعات نومك في هذا. التحدي الوحيد الذي أجري على وضعية الوسادة لأسفل. الوسادة نفسها صلبة ولكن
gpt	سهل التنظيف. سهل التنظيف. التنظيف سهل. إذا كنت ترغب في استخدام غسالة الصحون ،
gpt	اعتقدت هذه مجموعة لطيفة ، لكنها ليست كذلك. غسالة الأطباق ، لكن بأس بذلك
gpt	يناسب وسادتي بشكل رائع! أحب شكل وملمس هذه الوسادة ، لديّ واحدة في حمامي والأخرى في مكتبي.
gpt	بحاجة إلى علبة دش تحتوي على مجموعة كاملة من المناشف. لديّ واحدة كبيرة. أنا سعيد جدًا بالمنتج و
gpt	لقد حصلت على واحد أكثر من أكثر من عام. لدي واحد في حمامي والآخر في مكتبي.
gpt	أحب هذا الفراغ! إنه يعمل بشكل رائع. . إنه ليس فراغ ، لكنه
gpt	كانت الشموع أصغر حجمًا مما كنت أتوقعه. لست متأكدا كيف تصمد في غسالة الصحون. اضطررت إلى اثنين من
gpt	سعر رائع حل جيد بالنسبة للسعر جودة رائعة ومريح لكوب السفر. لدي واحد في حمامي والآخر في مكتبي.
human	كان هذا استثمارًا رائعًا. حافظت على جميع أنواع السعادة أثناء النهار.
human	أنا أحب الجودة العالية لهذا ، ينظف بسهولة أيضًا أيضًا. جيد بوزن ويطلق الثوم المفروم بشكل جيد دون الحاجة إلى ضغط كبير.
human	لقد اشتريت هذا لابنتي لأن آخر واحدة اشتريتها بها كان الكثير من الصوم الكبير ينزل على سريرها. تحتوي على وبر.
human	اشتريت هذه الستائر ، حينما كان يريد أن تكون الغرفة لطيفة ومظلمة حتى عامين من النوم أثناء النهار. هذه الستائر تعمل بشكل جميل!
human	وقد حصلت على حجم الملكة عندما طلبت الملك. حتى الطرد قال حجم الملك. منطقة الجودة ، ولكن دون جدوى.
human	لقد وجدتها في الكعكة. يساعد على عدم جفافه.
human	وسادة الجسم هذه. ضوءه ويناسب جسدي تماما. أنا أنام على الجانب والوسادة الدعم المثالي لساقي والوركين.
human	مصبوب في شهرين ، لكني في تكساس. من الجيد أنه من السهل تنظيفه وأرثه من أنه من الأسهل الحصول على أسعار رخيصة. حقا تستحق الثمن.
human	اضطرنا إلى قطع الغيار وقطعها وتناسبها لأننا تريدنا أن لدينا قسم من قسم الأحذية. إنه يعمل بشكل جيد مقبول. الحمامات الكبيرة.
human	اشترى هذا كهدية مع ملفات تعريف الارتباط والمتلقي يحب الحصائر !! حتى أنها سألت من أين اشتريتهم. أفكر في شراء مجموعة أخرى لنفسي :)
human	في احسن الاحوال. أحبها وأفضلها وأفضلها. للتعامل مع الشمس في الصباح الباكر. خاصة في أيام إجازتي.
human	لقد اشتريت هذه السجادة للعمل في غرفة المعيشة. بساط المنطقة وحلقة الباب. يبدو جميل جدا. الألوان جميلة.
human	لطيف جدا. لقد صنعت اثنين من هذه المنشفة ... يجعل اثنين من الهدايا الجميلة.
human	كانت درجة الحرارة صحيحة. أنا أحب الخطاف الذي جعله سهل الاستخدام.
human	تم استخدام هذا منذ أكثر من عام الآن ، ولم تواجه أي مشاكل. البطاريات المفتوحة. هذه الأشياء تعمل بشكل رائع :)
human	أعطي ملاءات الفندق لابنتي القماش وملاءمة سريرها (طقم مرتبة) لقد كان أفضل ، ولا يوجد أفضل خيار
human	خاب أملي جدا في هذا المنتج. اعتقدت أنها صنعت بثمن بخس. كانت بالبلاستيك و البروفسات و البروفسات و المقدمة في وقدمت كلها مخدوشة.
human	أتذكر آخر مرة قمت فيها بتنظيف المرحاض. هذه هي أفضل أدوات خدش الظهر التي تعمل على الإطلاق. احتفظ بها مخفية عن طريق الخطأ.
human	هذا القدر مذهل. تبدو جميلة جدا وأداء رائع حتى الآن. إنها ثقيلة وتحب حقيقة أن لها غطاء زجاجي. سوف أقوم بالتحديث في حالة تغير شيء ما.
human	تحديث ، تم ثني آخر 5 حاويات على طرف مما جعل الكب كيك الخاص بي ضعيفًا. حدث ذلك ، وقد طلبت للتو من استخدام المنتجات الجديدة.
human	هذه تمتص. إذا تم وضعهم في الثلاجة ، فإنهم ينفجرون. حظا سعيدا في الحصول عليها في البداية. آمل أن أجد فائدة لهم.
human	أبقاني من إعادة تشكيل الحمام. أنا أحب مظهر الحمام القديم. إنه يعمل بشكل مثالي.
human	هذه في أكواب مافن عملاقة ، على العكس من الكبير بالنسبة للأكواب التي صنفت على أنها كبيرة جدًا ذات حجم قياسي ، إذا كان الأمر كذلك. هذه ستصنع فطائر تكساس العملاقة والكب كيك.
human	اللون كما هو متوقع. لم أكن معجبًا شديدًا بالدرجة القصوى بنقص الخطورة الفطرة. ومع ذلك ، فهو مفرش سرير لطيف وخفيف وأحب حقيقة أنه قابل للغسل.
human	الايجابيات: فنجان قهوة سريع ومثالي في كل مرة سلبيات: مزعج الثمن مزعج إذا حاولت صنع القهوة أكواب K حكومات. (لا يمثل أي من السلبيات أهمية بالنسبة لي ، ولكنه يكون لشخص آخر.
human	كنت أعاني من مرات ، لقد فقدتها. لأن لأنه ينتاب درجات من الحجر في عبوة صغيرة واحدة.
human	جاء جهاز طهي الأرز مع سلة بخارية ومغرفة أرز. التصميم العام هو لطباخ الأرز. مع 12 كوبًا ، هذا أكثر من كافٍ بالنسبة لي.
gpt	واو ... لا شيء يلتصق بهذه المقالي. خفيفة الوزن ومريحة. أنا أيضا أحب حقيقة أنه ليس غسالة الصحون ، وهو
gpt	رف ضيق صغير رائع به فتحة واسعة لرفين كاملين وخزانة صغيرة وحمام صغير. الأرفف صلبة ومتينة ، و
gpt	اعتقدت أن هذا التنسيق بالنسبة للغلافية ، لكنني لم أرغب في التخلص من الملحق. اضطررت إلى اثنين من البلاستيك
gpt	سهل الاستخدام. تحتوي على آلة تقطيع الجبن على ملحق ثنائي يجعل.
gpt	اشترى للسرير العلوي وهو الأفضل. سأحتفظ بسريري في المنزل ، لقد اشتريت هذا لصديقة ، إنها تحبه!
gpt	مه ، من الواضح أنه يظهر أكثر من عامين. سأحتفظ بواحد القديم كهدية.
gpt	رخيصة ودقيقة (وأنت تعرف ما أعنيه) وسأحتفظ بتقييمي للرجوع إليها في المستقبل ، لقد اشتريت هذا لصديقة ، وهي
gpt	نحن نأكل الكثير من ملفات تعريف الارتباط. السبب الوحيد في وجود ملفات تعريف الارتباط والتناسب ، لكن هذا صحيح.
gpt	استغرق تجميعها أقل من ساعة ، عملت بشكل رائع. لطيف ، قوي ، ومتين. عظيم بالنسبة للسعر.
gpt	هذه هي الثمن بعض الشيء ، لكنها الأفضل. سأحتفظ بها من العامين المقبلين
gpt	إنه يعمل بشكل جيد ؛ ومع ذلك ، يجيب يميل إلى الانكسار إذا كنت قريبًا من قمة الكأس. جزء من القسم
gpt	لقد نجح هذا بشكل رائع في الأسبوعين الأولين ، ثم بدأ في التسرب. لقد غسلته للتو قبل أن أضطر إلى بمحارقه.
gpt	لا يمكن العثور على منتج رائع بالنسبة للسعر! أنصح بشدة! الأجزاء البلاستيكية قوية جدا
gpt	شيد بشكل سيء. يحمل / يحتفظ بالمياه أفضل من الزجاجات البلاستيكية. سأحتفظ بالماء في الكوب ، لقد اشتريت هذا لصديق
gpt	حب حب حب! لون رائع. تستخدم لهدية والمتلقي أحبها. جيد جدًا ويناسب الفاتورة.
gpt	جميلة على الاطلاق! الجودة العالية والمتينة. يسرني جدا مع هذا الشراء. أنا سعيد جدا مع
gpt	أحب هذه جميلة ودائمة. المشكلة الوحيدة هي أنها صغيرة الحجم ، ولدي واحد في حمامي والآخر في مكتبي.
gpt	كان لدي هذا العلم الجميل في غرفة نومي ، الشيء الوحيد الذي لم يعجبني هو الطريقة التي تكون بها الألوان زاهية للغاية. الألوان أكثر إشراقًا من
gpt	تعمل هذه الفوط بشكل رائع ، فأنا أستخدمها كوسادة للركبة لظهري ، ولديها في حمامي. الوسادات صلبة تريدص
gpt	هذه الملاعق متينة ومتطلبات تقديم قيمة الطلب إضافة رائعة للمطبخ. الملاعق السفلية آمنة للغسل في غسالة الصحون.
gpt	في المرة الأولى التي أخرجتها ، كان الجزء الخشبي مكسورًا. بقية الوقت ، كان أفضل.
gpt	في المرة الأولى التي تستخدمها ، كان الجو حارًا جدًا. لقد كنت قد أرتفع مقابل ذلك
gpt	أحب هذه الجرار. إنها ذات حجم جميل وتتناسب مع آدامتها. حجمها كبير والبلاستيك صلب ويحمل
gpt	هذا لطيف للغاية ، وهو مثالي للغاية. سأحتفظ بأسرع وقت ، لقد اشتريت هذا لصديقة ، وهي
gpt	يصنع الكريب الرائع. أخذ بعض الوقت في صنع الكريب ولكنه يستحق ذلك ، جميل جدًا لقد اشتريت هذا لصديقة وهي
gpt	مناشف شاي / أطباق لطيفة ودائمة وبسيطة. المشكلة الوحيدة هي صعوبة الأمر الصعب.
human	يقضي على الخزائن الكبيرة الحجم ، الحمد لله. التخلص من الخزانة الخشبية القبيحة الكبيرة. الأشياء العظيمة ، عالية الجودة ، امتلكت لي منذ ما يقرب من عام الآن.
human	سيئة للغاية في الأيام الأولى. عشب متعفن صغير. كان لديه دعم جيد في الأيام الأولى. ولكن بعد ذلك تلاشى الدعم وتحولت الوسادة إلى فطيرة. لا تستحق الثمن.
human	لقد طلبنا هذه لمرآبنا لتعليقنا عليها. إنها قوية وتحمل الدراجات بشكل مثالي. منازل معلقة ، و مفروشات ، لنا الكثير من المساحة.
human	صغيرة نوعا لكنها تعمل بشكل جيد. الكرسي خفيف الوزن.
human	ترددت في الشراء أم لا. حتى الآن ألغيت الطلب. سعيد لأنني لم أفعل. هذه جميلة جدا - غريب الاطوار. علقتهم في حمامي الرئيسي. إنهن جميلات.
human	يعمل بشكل مثالي بالنسبة لي. يناسب حذائي وحذائي زوجي. فسيح. أحبها. يعرض في مساحة كبيرة في خزانة ملابسنا.
human	منتج ممتاز ، صلب وحسن الصنع. كانت تلك الأشياء السوداء النادرة ، وأربع مرات من تلك المقدمة من نفس اللون الأسود.
human	أنا أحب كوب بلدي الجديد. أنا أستخدمه كل يوم. لقد كان علاجًا بسيطًا لنفسي في وقت العطلة. إنها جميلة ومثالية لأخذها معي في السيارة.
human	هذا هو بالضبط ما كان متوقعًا. عند هذه النقطة السعرية لم أكن أتوقع الكثير من الجودة. إنه قابل للتكديس ويمكنني إضافة طبقة ثانية.
human	أنا أحب هذه الكأس! إنه مصنوع بشكل جيد ولونه ممتاز. مثالي لقهوتي في الصباح! :)
human	لقد اشتريت هذه القطعة لأضعها في غرفة الطعام الخاصة بي ولجمع ألوان مطبخي في صالة الطعام! أحب هذه القطعة!
human	أن يشعر حريري وجيد لذلك. لديّ إيجار واللون يخفي الدم الجميل (يا لهذا السبب أشتري الشوكولاتة). وتشكّلهم في وجه الثقيل أيضًا.
human	هذه عملية شراء رائعة للمال. هذه الحقائب عالية الجودة ، وقد حصلت على نصيبي من الحقائب على مر السنين. أود أن أوصي بهذه. كما تبدو جميلة.
human	لقد طلبت من الجهة المصنعة من شركة Amazon. اصنع إطارًا بسعر جيد. سوف أطلب المزيد حسب الحاجة.
human	عبق جدا ، يمكن أن تشم رائحته من خلال العبوة. طويل الأمد أيضًا. لقد كان منظرًا ممتازًا. تشتري مرة أخرى.
human	مما يجعلني تبدو أكثر مما في الصورة (افترضت) وهي مصطنعة مما رأيته في أي مكان آخر.
human	هذا غلاف جميل ، غلاف ورقي ، جيد ولكن هناك حاجة إلى مساعدة جمالية. شكرًا لك أمازون على السعر والتسليم السريع. هذا بالضبط ما نحتاجه.
human	أحب هذا الحذاء! بعد عدة عمليات شراء. .. هذا واحد يحمل! طويل. قوي. مساحة تتسع لـ 50 زوجًا من الأحذية. الحب. الحب. أحبها! اشتري هنا! اشتري هذا \ هذه!
human	تلقيت هذا بالأمس وجربت الوصفة التي معها معها اليوم. سهل ولذيذ. تنظيف المقلاة بنفسه. أوصي بشدة هذا المنتج.
human	هذا الجدول رائع! من السهل تجميعها ومثالية كان إذا لديك أطفال صغار لأن الحواف مستديرة! من السهل تنظيفها وتنظيفها بالمكنسة الكهربائية!
human	زخرفة ممتعة. جيد جدا مع الاهتمام الكبير بالتفاصيل. حجم جيد جدا. إنها هدية لأخي.
human	اللون أغمق في الشخص. مواد لطيفة وناعمة ، لكنني أردت شيئًا أصفر أفتح أنواع معينة من النماء. جداول الأنباء
human	هذا حقا يعمل بشكل جيد. يمكنك الآن إضافة الثوم الطازج إلى الكثير من الأطباق بالحجم المناسب - مثل الحبوب فقط. ليس من الصعب تنظيفها أيضًا.
human	لقد اشتريت مبنى الاستوديو 10x12 الخاص بي ، يعمل بشكل رائع. الهدوء يبرد بسرعة أود أن أطلب aaa أخرى
human	كان حفيديًا من العمر 4 سنوات قادرًا على القيام بذلك بمفرده. اتضح أنها لطيفة. جيد لهدية عيد ميلاد. لقد اشتريت حوالي 6 أنواع مختلفة. راض جدا.
human	هذه رائعة! هل تحب السوائل فيها. أنها آمنة للغسل في الصحف على الموقع الإلكتروني.
gpt	أنقطع الزيت الذي عليها أيام قليلة. لقد حصلت للتو على واحدة جديدة وهي تعمل بشكل رائع. لقد اشتريت أيضًا Tumb
gpt	سأعطي هذا 3.5. سأحتفظ بمراجعي في المرة القادمة. إذا كنت تريد صورة لطيفة وواضحة وواضحة
gpt	يعمل على الإطلاق. السبب الذي جعله يبدو أن الهدف الذي تم إطلاقه من البسكويت 4 نجوم
gpt	بخير بخير سأحتفظ بهم للسنتين القادمتين. إذا كنت تريد ملفًا لطيفًا وواضحًا وواضحًا
gpt	هذه مجموعة صغيرة جدًا لطيفة جدًا جدًا لكوب السفر. أود أن أوصي بأنني اشتريت هذه الحديقة ، وهي طويلة جدًا
gpt	إنه سهل الاستخدام. أنا أيضا أحب حقيقة أن الجزء قابل للتعديل. أنا أستخدمه في كتيب التعليمات
gpt	تستخدم بعض الأدوات الأخرى. هم جميلون جدا و يبدون لطيفين جدا. أنا سعيد جدًا بالشراء.
gpt	يغطي المرتبة بشكل جيد ولكن بها عيب في التصميم. سأحتفظ بمرتبتي في المتجر ، لقد اشتريت هذا لصديقة ، فهي تحبه!
gpt	مكلف جدا ولكنه يستحق المال. السبب الذي جعله جعلته 4 نجوم هو الموجود في الصورة كان حجم الذي في الصورة ،
gpt	غلاية رائعة السفر مقابل السعر ، الشيء الوحيد الذي لم يعجبني هو المقبض به أخاديد صغيرة الكعب. المقبض الصغير أيضًا
gpt	استخدامه كل يوم. لقد استخدمته أيضًا لبضع ساعات ، لقد اشتريت هذا لصديقة ، وهي طويلة جدًا
gpt	إنه كرسي جميل لطيفًا أيضًا. لقد فاز هذا أيضًا لبضع ساعات ، لقد اشتريت هذا لصديقة ، وهي طويلة جدًا
gpt	يعمل بشكل جيد جدا. التعليمات البرمجية للتعليمات البرمجية. واضح و
gpt	مريحة جدا لفراش متين. المشكلة الوحيدة هي أنه من المريح النوم عليه. اضطررت إلى وسادة وسادة من الصندوق
gpt	الفرن يجف ، حان الوقت لتجربة شيء آخر. أول ما اشتريناه من بسكويت كان عبارة عن صندوق صلب من الفولاذ المقاوم للصدأ.
gpt	الدولة التي ستعمل مع الموقد. الحجم الكبير هو الحجم المناسب
gpt	الرخيص. كسر القمة في غضون أيام والمربع كبير جدًا. الوحيد الذي لم نعده هو الشفاف الشفاف
gpt	. إنها سهلة التنظيف وسأحتفظ بها خلال العامين المقبلين. اضطررت لاستبدال اثنين من هؤلاء h
gpt	الجزء القابل للطي السبب الذي يجعله يبدو أن أكس أكس أكس أكس أكس أكس أكس أكس أل 11 نجوم.
gpt	لقد اشتريت سابقًا واحدة من هذه المنطقة مريحة للغاية. لديّ واحدة كبيرة. أنا سعيد جدًا بالجودة والسعر.
gpt	كبيرة بما يكفي للتعامل مع الأكبر. المشكلة هي فراغًا من فراغٍ للولايات المتحدة ، ولكنه فارغٌ من الوجبة.
gpt	فقط كما وعدت. هذا الرجل الصغير لديه جودة ومتانة قضيب فولاذي. لدي واحد في حمامي والآخر في خزانة.
gpt	بدت رائعة في التنجيد الموحد واللمسات النهائية جيدة. لدي واحدة وصغيرة وصغيرة. أنا سعيد جدًا بالشراء
gpt	أخيرًا ، وواسع وواسع. الشفرات جميلة وصلبة والشفرات سهلة
gpt	كان هذا الحامل هو بالضبط ما أحتاجه واللمسات النهائية جيدة. السبب الوحيد الذي جعلني أعطيها أربع نجوم هو الأجزاء البلاستيكية الصغيرة جدًا ، و
human	أنا حقا أحب هذه المغرفة. تملأ وعاءي بمغرفة واحدة أو ربما اثنتين. إنه جذاب وينظف بسهولة ، أحبه. هذه كانت هدية وصديقي يحبها
human	أحب نسج هذه البطانية ووزنها. بعض البطانيات المكسيكية لها نسج فضفاض ، لكنها ضيقة. لقد طلبت 3 أكثر للأريكة والجلوس تحت سطح السفينة.
human	كبير جدًا ، الحجم المناسب لإعداد الجدول.
human	لقد حصلت على رحلتنا البحرية الأخيرة ؛ تناولت المشروبات المخففة ، وأضيف الكحوليات الخاصة بي.
human	أكياس الوسادة ، أكياس ، وظهر ، وكان ذلك موضع تقدير كبير جدًا لأن الوسادة وصلت في اليوم السابق. أكياس الوسائد ناعمة جدًا وتناسب الوسادة. يسرني جدا مع هذا الشراء.
human	هذه رخيصة من حيث الجودة. تحصل على ما تدفعه في أسرع وقت ممكن.
human	جميل كالعادة. ... لا تصدق الم كتابة التي قالوا إنها ليست زخرفة سواروفسكي الحقيقية. . لأنه كذلك. لقد جمعت هذه منذ عام 1992 ..... معبأة بشكل جيد وشحن سريع
human	تبدو هذه جميلة حقا بالنسبة للسعر. يحب أن يشغل منصب نائب الرئيس. مرة أخرى ، عظيم بالنسبة للسعر
human	الثقوب كبيرة جدًا ، وتتساقط الأوراق. سنحاول ترطيب الأوراق في المرة القادمة ومعرفة ما إذا كان يساعد ذلك ، ولكن بشكل عام سيكون مزعجًا. للسياق ، أستخدم شاي ديفيدسون السائب وهو أمر رائع.
human	من الصعب العثور عليه من الخارج. يبدو أيضًا أن مقشرة الخضار ذات جودة جيدة. كانت خدمة جيدة جيدة أيضًا.
human	دقيق وصغير للتخزين ويأخذ مكان بطاريات AAA. سعيد للغاية بهذا الشراء! ميزان لحوم الطعام متعدد الوظائف مع شاشة LCD مثالي للخبز والطهي في المطبخ ، سعة 11 رطل الصفقة 0.1 أونصة ، سطح زجاجي مقوى.
human	ما قطعة من القمامة. تم خدش واجهات الأدراج ، ولوح الخشب المضغوط رخيص. استغرق البحث ساعات وكان من المستحيل العودة. لا تضيع وقتك ، استثمر في شيء أفضل.
human	يبدو أن الوقت الحالي كان طويلاً. أتمنى لو كان هناك المزيد من الأنماط والألوان تيار من لبناتي.
human	بحاجة إلى 5 فقط بالنسبة للسعر كانت هذه صفقة جيدة. تعمل بالطاقة المكتوبة بالطاقة الشمسية. صب سلس لطيف دون أي تقطر أو تفرقع من الفقاعات.
human	وصل هذا بسرعة. معبأة بشكل جيد. بالضبط ما احتاجه بسعر رائع. موصى بة بشدة. سوف تشتري هذا البند أفضل ملحق باخرة اشتريته على الإطلاق.
human	يمكن إزالة الجزء الخلفي بسهولة مثل إطار صورة آخر على هذا الكوكب. كن مستعدًا للعمل وآمل أنك تريد الاحتفاظ بهذه الصور لبعض الوقت.
human	لدي 4 من هؤلاء في اللون الطبيعي. أستخدمها كأدراج في حامل السجل الخاص بي. بيضا الكثير لحجمهم! واللون الطبيعي يطابق أي أثاث.
human	تم التسليم في 26 حزيران (يونيو) 2015. توقفت عن العمل في 23 آب (أغسطس) 2015. شهرين ولن تستعيده أمازون. تحديث: نقلته إلى مركز الخدمة واستلمت واحدة جديدة من Black and Decker في غضون أسبوعين.
human	الجودة والطباعة جيدة. على الجانب الجانب الجانب ما تذهب رميات ، ولكن هذا ما أردناه ... طبقة أرق للصيف. بالإضافة إلى ذلك ، فهو مثالي لمحبي Star Wars!
human	أعلم أنه من السخف أن تحب الزبدة - لكن لا يمكن مساعدته. أنا أحب طبق الزبدة هذا. تحافظ على زبدةنا طازجة ونظيفة. إنها الأشياء الصغيرة في الحياة.
human	وصل في حالة ممتازة. هذه المقلاة رائعة .. وزنها جميل ، ليست واهية على الإطلاق مثل المقالي التي تناولتها في الماضي. لا استطيع الانتظار
human	في رأيي ، الصورة خادعة. بالنسبة لي ، تبدو الصورة مدببة ، ولهذا السبب اشتريت هذه الصورة على الآخرين. ليس مدبًا ، إنه شكل جرة ميسون الأساسي.
human	الشحن السريع. حتى الآن يقوم بعمل رائع. هل تحدث بعض الضوضاء ، وبعض معظمها ، معظمها ، الصادرة معظمها. سهل التنظيف والتفريغ والتشغيل.
human	أصبحت لطيفة وحيدة ورائعة ، وهي عبارة عن مواد تساعد في الحصول على كسوة كبيرة.
human	أحب المقلاة ولكن بخيبة أمل كبيرة. لقد كنت أنتظر هذا ولديه جرح كبير خارج الصندوق! الآن يجب أن تتحقق مشاحنة العودة والاستبدال.
gpt	المواد الغذائية جيدة الغذاء جيدة الأشياء لطيفة وجافة. أنا أيضا أحب أن الأبعاد هي الحجم الصحيح فقط. الأجزاء البلاستيكية سهلة التنظيف أيضًا
gpt	رائع! كيس كبير جدا. أستخدمها كحقيبة سفر لحقائب السفر الخاصة بي. لدي واحد في حمامي والآخر في مكتبي.
gpt	أنا أحب هذه القضية. فتحة واسعة لفنجانين كاملين من القهوة. إنه صغير جدًا يصعب رفع الكأس إذا
gpt	تلقيت هذا كهدية. إنها نوعية جيدة في مطبخي لقد اشتريت هذا لصديقة ، إنها تحبه! إنه
gpt	أنا أحب مساحة صغيرة ، والمقبض الطويل لمسة لطيفة ، والمقبض يناسب كوب صغير ، والغطاء سهل للغاية.
gpt	× × × ليست ما كنت أتوقعه. وصل الأعضاء في الوقت المحدد ، ومعبأ الأمم المتحدة ، ومعبأ. أنا سعيد جدًا بالشراء.
gpt	اشتريت 2 واحد لكل من أبنائي. لقد أمضيناهم لمدة أسبوعين وهم يصمدون بشكل جيد. أنا سعيد جدًا بالشراء.
gpt	آمل أن تدوم هذه المضخات! أنا أحب شكل وملمس هذه المضخة ، ولديها في حمامي وغسالة الصحون ، سهلة التنظيف
gpt	أحب هذا المنتج ، فأنا أستخدمه لصنع مخروط الآيس كريم. إنه قوي جدًا ومتين. أحب حقيقة أنه يمكن استخدامه كغطاء
gpt	هذه الستارة لطيفة جدا! إنها ستارة مريحة للغاية. الستارة صغيرة بعض الشيء ، لكنها
gpt	لقد استخدمته مرتين ، وكنت سعيدًا بجودة ومتانته. جميل وقوي وعملي. عظيم بالنسبة للسعر. ليس كبيرا جدا او جدا
gpt	سرعان ما أصبحت البطانية المفضلة بالنسبة لي والبطانية الوحيدة التي لم أكن بحاجة إليها. لقد بدأت للتو في التعب. البطانية كانت
gpt	هذا المزبد لطيف للغاية وله تصميم كوب شاي بارد جيد. لها سطح مستدير جميل لطيف لكل من الكوب والشاي
gpt	لقد عملت بشكل رائع ، وحافظت على الجليد. أود أن أوصي بأنني اشتريت هذه الشقة ، وهي امرأة طويلة جدًا
gpt	بعض الأشياء القديمة. كنت أستخدمهم فقط للسرير ولست متأكدًا من كيفية استخدام كتيب التعليمات
gpt	الشعيرات المرحة للغاية وأكواب شفافة جدًا. كأس المقبض على كوب شفط طويل جدًا.
gpt	هذه لا بأس بها بالنسبة للسعر. المشكلة الوحيدة التي تم تصديرها من البسكويت ، مكتبنا هي البيضة.
gpt	هذه الجرار كبيرة جدا. إنه جيد للغاية. يعجبني أيضًا حقيقة أنه ليس في صورة غسالة الأطباق ، وهو أمر رائع ،
gpt	أنا أحب صانع الفشار هذا. أحب ميزة تفرقع الفشار. لدي واحدة كبيرة. لقد أصبت بالفعل
gpt	انكسر السحاب بعد استخدام واحد. الطريقة الوحيدة لحلها هي مجرد رمي السوستة في سلة المهملات. البلاستيك و البلاستيك جدًا جدًا أيضًا
gpt	أنا أحب هذه المجموعة. الألوان نابضة بالحياة والتعليمات واضحة. السبب الوحيد الذي جعلني أعطيها 4 نجوم هو الأجزاء البلاستيكية الصغيرة جدًا ، و
gpt	ولكن ، ماتت ، تبلغ منحت ، صورة جيدة بالنسبة للسعر. سعر رائع! أنا سعيد جدًا بالشراء
gpt	فقط ما أحتاجه مع الأرجل الخاصة بي. كنت أبحث فقط عن حل يناسب معظم الحقائب ومن ثم يكون ضيقًا
gpt	أنا أصنع مخلل الملفوف بهذا. الرقم القياسي السابق ، الرقم السابق ، الرقم السابق ، رقم التعود
human	هذا المنتج الزجاجي هو زجاج شفاف. رؤية الداخل حتى تعرف ما تركته بالداخل في آخر مرة أدخلته فيها. إنه يعمل بشكل جيد ، الغطاء يمنع الذباب من الخروج.
human	سوف تجدها في غرفة النوم ، وهي ذات لون فاتح ولكنها مريحة للغاية. لم يكن حيا حيا.
human	Omigosh ، هذه ببساطة مذهلة من الزهور البيضاء. كل ما هو مكتوب من أحذية ثقيلة في كل شيء. إنها مجاملة رائعة لحمامي.
human	هذا هو أفضل مقشر تناولته على الإطلاق. ليست جيدة ، لكنها جيدة. حسناً ، الجو ، حسنة ، حسنة ، حسنة ، حسنة.
human	يصعب شربه ، الهيكل "ينهار" عند إمساك "الزجاج". السيليكون بدرجة كافية ، درجة الحرارة ، فارغه ، النبيذ.
human	التمثال جميل لكن فيه عيب. ترسلهم الصين إلى الولايات المتحدة ؛ مثل ماتيل ولعب السم.
human	هذا شراء جيد للمال. ليس الجزء العلوي من الخط ولكن أسفله مباشرة. أوصي هذه إلى أي شخص. جيد جدا ومناسب للغاية.
human	يعمل بشكل جيد. سأقوم بتنظيفه أود أيضًا أن يتم إجراء مكالمات من خلاله.
human	اشتريت اثنين من هذه بأحجام مختلفة. الفولاذ المقاوم للصدأ لصناعة الأثاث والخبز عالية الجودة. ثقيل ومتين ، أتوقع أن طوال طوال حياتي أو أطول.
human	هذا عن أروع الإنذار. صديقاتي التي تعاني من ضعف السمع واحدة وبعد النظر إليها حقًا واحدة أيضًا. أنا لا أنام من خلال هذا !!
human	إطار جميل جيد الصنع. إنه شيئ مميزًا مميزًا ، لكن كان ما أحتاجه. يبدو أنيقًا ولطيفًا مع طباعة ملونة فيه. إنه ليس خشبًا متطورًا ، لكنه يسجل لطيفًا والزجاج ليس من البلاستيك.
human	الأغطية رمادية أكثر من اللون الأبيض الساطع والزجاج به بعض شوائب لكني أحب السعر. إذا لم يدموا ، فسأقدم تحديثًا وأزيل بعض النجوم.
human	أقصد أن أقوم بحفظ الحب في الدم.
human	وصلوا إلينا بسرعة وخالية من التلف وجميل. . تسرب من أي من السدادات. مريح للغاية.
human	أهلا بكم ، هذا عنصر جيد. وهو يفعل ما يفترض القيام به. أستخدمه لجلسات التمرين ولديه خيارات متعددة للتصفير ومستخدمه. إنه يعمل بشكل جيد.
human	ما يحفظه من بعض الوجوه؟ إنها حقًا اختراع ذكي. عملت في المرة الأولى وفي كل مرة. بارد جدا.
human	جميلة. تبدو تقاريرها تقاريرها ورجالها. تريد أن تضيف إلى الخزانة الكبيرة بما يكفي لإضفاء مزيد من الخدمات من الأنواع بعيدًا عن الأنظار وصغيرة بما يكفي لإضفاء مزيد من الاتساع على الغرفة.
human	أطبعت أطقم هذه المجموعة ، وكانت هذه المجموعة تتأرجح. خاصة بالنسبة للسعر. سأكون في وحدة التخزين الخاصة بوحدات التخزين الخاصة بها.
human	أردت التخلص من التخمين في هذه المرحلة! سهل الاستخدام. المأكولات البحرية الرائعة. مزيد من المعلومات من الأسماك المطبوخة أكثر من ذلك بالنسبة لنا!
human	ناعم جدا ودافئ. غسلها بشكل جميل بالكاد أي نسالة في مرشح المجفف. حجم جميل - ليس جدًا جدًا. أحببت العديد من الأحمال على دولابها.
human	تصميم مثالي. أعدت تجديد حمامي ووضعها على الرفوف. لدي 12 منهم. سيكون مثاليا لحجرة المؤن. نوصي إذا كنت تبحث عن التنظيم
human	حافظ على القهوة دافئة لساعات. يناسب حامل أكواب السيارة بشكل جيد. لم تتناسب مع صانع الجعة Keurig. :( لقد شربت للتو في فنجان آخر وصبته في كوب السفر.
human	رأيت هذا في Sur La Table مقابل 25.00 دولارًا خلال عطلة نهاية الأسبوع ووقعت في الحب. أو مازون أكثر من مستحضرات التجميل. يعمل بشكل جيد وممتع للغاية.
human	Le Creuset - ماذا أقول - تحصل على ما تدفعه مقابل! أنا أحب القطع الخاصة بي وأتفهم السعر. شراء قطعة واحدة وسوف تريد المزيد.
gpt	لقد وجدت أن كلاهما من أفضل الأجناس. إنها قوية ومتينة. اضطررت إلى اثنين من البلاستيك
gpt	عظيم لللمسة السريعة الرائعة. إنها ثقيلة بالنسبة لمطبخي الصغير ولا تتحرك بسهولة. مهملة ولكنها ليست كبيرة جدًا
gpt	يجب أن تكون مستجيبة. واضح جدا. توجد طريقة لمعرفة ماذا
gpt	اشتريت هذا للموزيلا .... لقد طهيت للتو من جبن بحجم 6 بوصات ، وهي كذلك
gpt	اشترينا هذا بالفعل مرة واحدة. إنه الأفضل. تناسبها كوب 2x2 بلدي. الجزء العلوي عبارة عن قطعة خشب صلبة وجميلة.
gpt	أحب هذه البطانية ، أتمنى لو اشتريتها منذ سنوات. سأحتفظ عدد التعليقات ، لقد اشتريت هذا لصديقة ، إنها تحبه! اشتريت هذا
gpt	هذه رائعة! أريد أن أرغب في صنع مخروط الآيس كريم. أنصح بشدة! البلاستيك و والثقوب
gpt	لقد كتبت مراجعة وهي: لقد تلقيت هذا السعر بسعر مخفض مقابل تقييمي الصادق وغير المتحيز. تم تعبئة المنتج في ملف
gpt	جودة عالية ، مادة متينة ومظهر رائع في المطبخ. سأحتفظ برفوف المتجر ، لقد اشتريت هذا لصديقة ، إنها تحبه! اشتريت هذا
gpt	يعجبني المنتج ، لكن إعداده يستغرق وقتًا طويلاً. من السهل الحصول على قبول مقبول.
gpt	مساحة الكتابة على السطح. السبب الوحيد الذي جعلني أعطيها 4 نجوم هو الأجزاء البلاستيكية الصغيرة جدًا ، و
gpt	هذه مدهشة! أنا أحب كل مثل هؤلاء. إنها بحجم كبير لشخص بالغين وطفل صغير ، وكلاهما لديه زوجان
gpt	لقد طلبت للتوصل إلى الميناء إلى الشاطئ وهي مثالية. أن أفعل ذلك من المتوقع أن تتماشى مع حجمها والبلاستيك قوي.
gpt	لا يجلس في وضع أفقي. الفوهة واسعة وضيقة. الفتاحة قوية ومتينة. غسالة الصحون سهلة التنظيف.
gpt	حقا مثلهم. أستخدمها كحاوية تخزين طويلة لأكياس قهوتي الصغيرة. اضطررت إلى اثنين من البلاستيك
gpt	هذا أساسي للغاية وسهل. كما أن المسامير اللولبية قوية جدًا والمشابك جدًا جدًا يصعب إرفاق المشبك بالحائط.
gpt	أنا أحب هذه الأكواب ، فهي واسعة بعض الشيء ، سأحتفظ بها في الكأس التالية ، لقد اشتريت هذا لصديقة ، إنها تحبه! إنه
gpt	مقشرة تفاح رائعة! استخدمها لصنع فطائر التفاح والمقشران الآخران.
gpt	اشتريت مجموعتين توأم لابنتي وهي تحبهم. تحب الحجم واللون أيضًا. لقد حصلت على اثنين من هؤلاء لبضع
gpt	هذه ليست مزحة ... الأفضل. آمنة غسالة صحون. مثالي للطقس البارد ، حجمه جيد جدًا وقطعة أثاث صلبة وجميلة
gpt	الحل هذا ، القابض في سيارتي الكهربائية القديمة ، الصعب تحريكه. اضطررت إلى بتر الكرنك بآخر جديد ، وهو
gpt	أحب هذا الشيء. الأحرف الكبيرة في تخزين طويلة المدى ، لكنه ظلم ثقيل جدًا ، لكنه استخدم
gpt	إنها واهية نوعًا ما ولا تحمل وزن الكوب بشكل صحيح. لست متأكدًا من مدى المعرفة من القهوة أو القهوة
human	. أنا أحبهم للغاية. إنها تشغل مساحة صغيرة جدًا ويمكن تعليقها في أي مكان. سأشتري عدة مجموعات أخرى لأعطيها لبناتي.
human	هذا شيء عظيم جدا! إنه طويل وكبير جدًا على الإعلام ، وتأكد من القياس قبل شرائه! أوصي بالتأكيد لمن يحتاج إلى مكان ما لتجفيف تلك الأطباق المغسولة يدويًا.
human	رائع ، رائع ، رائع! قله في طريقة الدخول الى المفاتيح. دائما يرسم الابتسامة على وجوه الناس ، يرونها.
human	أنا أحب المواد. إنه ناعم جدًا واللون مثل الصورة. من الخشنة لم يعجبها زوجي ولكنه رائع حقًا وهو يعمل بشكل رائع مع ديكور الغرفة الخارجية!
human	حامل المناشف الورقية الذي حصلت عليه مقابل للغاية لما تم الإعلان عنه. لا شيء خطأ. بالبساطة بوزن قليل مما يمنعها من سحب منشفة ورقية.
human	احب هذا! لدي في بيتي المتنقل. نسافر على نطاق واسع وأنا في ركلة بدون عبأة. إنه مثالي للتأكد من أن مياه شرب جيدة.
human	جميلة لكنها ليست وظيفية. عدد مرات تعديله. امنحه 3 نجوم لدقة الوصف وحب اللون
human	لقد شعرت مرة واحدة منذ فترة طويلة. حتى أنني اشتريت واحدة من أجل صديق في هدية عيد الميلاد. انها تفعل المعكرونة بشكل جيد حقا.
human	أنا أحب رائحة منه. يساعدني على أفواج في مستوى أعمق ويهدئني. أحب أن أضيء واحدة في المكتب أشعر بالتوتر.
human	كان هذا سهل. كانت واضحة. كانت الأجزاء في حالة جيدة. يبدو رائعًا إعداده وهو بالكامل رائع لجميع مكياجك.
human	ملاءات جميلة جدا. إنها تتجعد ولكن ليس لدي مشكلة في تجعد ملاءاتي. لطيفة ورائعة في الصيف. كان الملاءمة التجارية جدًا ...
human	لقد اشتريت هذا لطهي الأرز ... يستغرق الطهي وقتًا طويلاً! كما أنها تشغل مساحة كبيرة على المنضدة الخاصة بي. لست متأكدًا.
human	أستخدم Blendtec مرة واحدة على الأقل يوميًا. أصنع العصائر والحساء والحمص أعلى مما يصل إلى أعلى. أتمنى لو كنت قد حصلت منذ سنة !!!
human	المعلب المقبض على وسادة صغيرة وشفرات الحاجز الكبير جدًا بشكل جيد جدًا ، وقد أصبحت مملة جدًا على مر السنين!
human	أحب كل شيء عن هؤلاء الحماة. إنها مريحة بما يكفي لإدراجها في منطقة منخفضة ، بإمكاني تكديسها. أستخدمها في جميع أشكال أو أنواع أو أدوات الخبز الفوار ، أو الفوار كمصانع للوعاء
human	هذه مقلدة رائعة من اليتي بجزء بسيط من السعر! مكافأة اثنين غطاء واثنين من القش! هذه هي هديتي الجديدة! أطلب الأحرف الأولى من الإقامة على ...... فويلا ....... يحب المتلقون
human	هذا رائع. الحرارة من أثناء النوم أثناء النوم. التهاب المفاصل والرقبة ، وليس مع المرتبة الجديدة المسخنة. نحن سعداء جدا.
human	المنتج غير جيد. يعمل فقط مرة واحدة من أصل 6 استخدامات. لا تشتري! إنها قطعة من الفضلات. لن أتخلى عنها حتى ؛ رميها في سلة المهملات. أنا مضيعة للمال!
human	زجاجة جيدة المياه الأخرى. البلاستيك يدمر مجتمعنا والآن حان الوقت لكي نتوقف عن المواد الغذائية والأشياء التي ستقتلنا وتأخذ مستقبل أطفالنا.
human	أحب ، أحب ، صانع القهوة هذا. فقط كما هو موصوف. جذابة على سطح المنضدة ، أفضل ما في القهوة ساخنة دون تذوق "محترقة" لمدة ساعتين على الأقل. سهل ، سهل التنظيف.
human	أحب هذه الحقائق حول طرق السياحة عندما تصبح هذه المهمة ، 23 ، المهمة ، جدًا
human	أحب كيف يضيء جهاز العرض هذا الوقت ودرجة الحرارة الخارجية بالتناوب. سهل جدا أثناء القيام برحلة في الحمام! نحن نوجه الحائط عند باب الحمام.
human	حصلت على هذا الاسم المفضل في منزل ابني ، لأنني عادة الضيف. مثالي بالنسبة لي. ويمكن رؤية الوقت في أي وقت أستيقظ فيه بدون نظارتي.
gpt	يا لها من مفاجأة! هي جودة عالية وجودة عالية. إنها ذات حجم كبير والدرزات صلبة وواسطة! انا متاكد
gpt	يقوم بعمل التنظيف بعمل جيد في تنظيف المنطقة. أيضًا أحب أن يكون صغيرًا جدًا. الأجزاء البلاستيكية سهلة التنظيف أيضًا.
gpt	يكفي لاستيعاب عدد قليل من الحاويات ، ولكن ليست كبيرة جدًا لتناسب احتياجاتك في حوض المطبخ الكبير. منتج رائع. سعر رائع. أنا سعيد جدًا بالشراء.
gpt	إنه رائع للأحذية والقمصان. المشكلة الوحيدة هي صعوبة الأمر الصعب. يصعب أيضًا وضع الجزء البلاستيكي في الخارج.
gpt	هذا الخلاط مذهل. هناك الكثير من الأفكار التي تحتاج إلى مجموعة من الأفكار. اضطررت إلى بعض أدوات الخلاط الأساسية في ملف
gpt	إنها تحمل جودة عالية. السبب الذي جعل جعله يشير إلى 4 نجوم
gpt	الحصول على هذا بدلاً من ذلك من كوب الشفط القياسي. سأحتفظ بعملي القديم! عظيم. اشتريت هذا لصديقة وهي تحبه.
gpt	إنه قمع. وواجهة كبيرة وواسعة بما يكفي لتناسب الكثير من الجبن. لها شكل دائري جميل ، والتصميم واضح للغاية.
gpt	أنقذني هذا من شراء مجموعة أخرى من الأرجاء. جعله جعلته 4 نجوم الأجزاء البلاستيكية الصغيرة جدًا ، والغطاء شديد جدًا
gpt	بوصة كاملة الطول بوصة ، وممتصة. السرير جدًا والوسادة قصيرة جدًا.
gpt	الحجم المثالي للخضروات المعلبة. المشكلة الوحيدة هي صعوبة الأمر الصعب. يصعب أيضًا وضع الجزء المرئي من البلاستيك.
gpt	تستخدم لنقل أدوات المطبخ. يعمل جيدا. سهل التنظيف. التنظيف سهل ، لقد اشتريت هذا لصديقة ، وهي امرأة طويلة جدًا.
gpt	من السهل جدا استخدام. بسرعة ضعها معا. جودة ممتازة. جعله جعلته 4 نجوم الأجزاء البلاستيكية الصغيرة جدًا والغطاء
gpt	الملصق مصنوع من طلاء أسود غير لامع. تبدو جميلة ومصنوعة بشكل جيد. جدًا أو ساطعًا. الملصق جذاب للغاية.
gpt	غطاء وسادة الصنع. أنا أحب شكل وملمس هذه الوسادة. طلبت غطاء الوسادة في الصندوق. لقد طلبت أيضًا غطاء الوسادة في ملف
gpt	لول ، إنها هدية لطيفة. أنا أحب المظهر. زوجي يحبها أيضا انه لطيف جدا. انا ذاهب للحصول على واحد آخر ل
gpt	مزيد من أكواب القهوة العشوائية. الجودة هي فقط ما أردت. أنا سعيد لأنني اشتريت هذا. أشد ، أشد ، أشد أمانًا ، أشد كثافة
gpt	اضطررت لشراء المجموعة الثانية لأن المجموعة الثالثة لم تناسب احتياجاتي. الاثنان الآخران لهما نفس التصميم ، لكنهما بهما الزجاج "البلاستيكي"
gpt	تجميع سهل. جميل وسهل. سهل التنظيف. التنظيف سهل. اشتريت هذا لصديقة وهي تحبه.
gpt	أنا أحب هذا الرجل الصغير !!!! أنا أحبه !!!! سأحتفظ باللون الأصفر والأرجواني الجميل ، وقد اشتريت هذا لصديقة ، وهي رائعة جدًا
gpt	هذا هو أفضل صلاة. لقد كانت واحدة من الأشياء المفضلة لدي لأخبزها. لقد اشتريت أيضًا Tumbler ، الذي
gpt	اقفه قبل استلامه الصندوق. لم ألاحظ أي مشاكل مع الصندوق. اضطررت إلى الصندوق والصندوق
gpt	وقعت على الفور في حب هذا الحب. هي جميلة ومتينة ومتينة. الجزء قطعة العلوي خشب صلبة وجميلة ، والمقبض كذلك
human	لا تسخن! هناك الكثير من الحوادث التي تظهر في طريقك. لا تزال مرتبة من Tuft & Needle الجديدة الخاصة بي من خلال هذا الشراء!
human	هذا عظيم! يمكن أن يحصل على القليل من القليل من القليل من الأشياء الصغيرة. إنه ديكور صغير ممتع لا يشغل مساحة كبيرة.
human	وقد حكمت عليه. بدأ العمل على منصبه. سأطلب المزيد عند الحاجة.
human	هذه بساط مدخل جميل. متوسطها الداخلي مع "سجادة داخلية مانعة للانزلاق ، مقاس: 2 × 8 قدم".
human	طهاة المعكرونة على ما يرام. يمكن أن تفعل الشيء نفسه مع أي وعاء! وتلتصق المعكرونة على وجود حافة تطويقها!
human	أنا أحبك مرة واحدة أخرى!
human	رخيص جدا. يعلق الطعام في النصل. محاولة الفرم مرة. من يريد تقطيع الخير قبل تقطيعه؟ لا يعمل.
human	جميلة !!! اشتريت الفضة وأحبها! الجودة والسعر الممتاز. غسلت في الدورة اللطيفة ، والمجفف على نار خفيفة ، للتخلص من التجاعيد. عملت مثل السحر! 5+ نجوم !!!
human	مظهر رائع وجميل ولكن له رائحة كريهة. لقد غسلت كل شيء ولكن شيئًا ما وضعوه عليه نتن فقط. الرائحة. أنا أحب ذلك كثيرا.
human	أنا أحبه. هذا يحتوي على مساحة إضافية. تناسب جميع الأجزاء بشكل مريح.
human	يبدو البراز ومتينًا ولكن الوسادة رفيعة جدًا. يصبح الجلوس على البراز مريح بعض الشيء بعد فترة. يجب على الشركة بالتأكيد إضافة المزيد من الوسادة إلى البراز.
human	حفيدتي من كبار المعجبين بـ One Direction وقد أحببت المعزي الملاءات. ضعهم على سريرها يوم عيد الميلاد وتواجه والدتها مشكلة في حملهم على الاستحمام.
human	من السهل جدا تجميعها! يمكن أن تكون مساحة تخزين مساحة كبيرة. أصبحت مرنة.
human	الأرضيات الخشبية. يميل إلى خدشهم ، بالغلاف البلاستيكي للفرشاة. سعيد.
human	هدية عيد الميلاد المرغوبة لابنتنا وقمنا بملئها بورق مشمع وورق "ذهبي". لقد كانت قطعة محادثة ، كهدية - شغلها. كانت مسرورة بهذا.
human	هذا هو بالضبط ما أبحث عنه للحفاظ على كل شيء منظمًا. إذا كان لديك الكثير من المكياج ، فقد تحتاج إلى 2 ولكن بالنسبة لي بالنسبة لي كان حجم يناسب مثل كبير للغاية.
human	تعمل هذه النسخ اليدوية بشكل جيد. لقد عملوا أيضًا بشكل رائع لتجفيف القفازات المطاطية الخاصة بي. ميزة الطي رائعة حقًا وحدة تخزين.
human	أنا حقا أحب هؤلاء. عصا مستديرة ليست ثقيلة جدًا ويسهل التعامل معها. تأتي في كمين الجيد الحصول عليها أيضًا. ينظف بسهولة في غسالة الأطباق. سعيد لأنني اشتريتهم.
human	أمرت هذه لحفلة اليقطين لدينا. نضعها في القرع بعد أن أسرت الأطفال. عملت بشكل رائع !!! السعر كان جيد ايضا! سوف نبحث عن هؤلاء مرة أخرى العام القادم!
human	لقد اشتريت هذه لصنع الشوكولاتة لحفلة عيد ميلاد الأخيرة. القوالب يغتسلون بلطف.
human	تستخدم هذا !! كنت طريح الفراش لمدة ثلاثة أيام على مسكنات الآلام ومضادات العضلات ومضادات الالتهاب بعد الاستيقاظ من واحدة واحدة فقط من النوم مع هذا!
human	هذه. من السهل جدًا تجميعها ، ويمكن تعديل المساحة. يكفي فقط لـ 3 أحذية. آمل أن يكون لديك منظم أحذية أزمة المزيد من الأزواج. حافظ على شكل الحذاء.
human	أحب الحفر هذا الخطاب. إنها أعمال تجارية وعميقة في الاستخدام. أوصي بهذا المنتج لأي شخص سئم من الكي.
gpt	أسكب رطلاً من الثلج واتركه يبرد لبضع دقائق. أصنع الكوب الإضافي ويبقى باردًا لبضع ساعات. الغطاء البلاستيكي يبقيه مغلقًا و
gpt	في احسن الاحوال! جودة جيدة جيدة جدًا ، جيد ، وعملي. عظيم بالنسبة للسعر. جدًا جدًا.
gpt	ناعمة جدا وجميلة! مستخدمه كمنضدة لسريري ، وأنا أحب كيف أنه صغير جدًا. السرير صغير بعض الشيء ، لكنه يشغل
gpt	هذه أداة صغيرة ممتعة. الرقم الأول هو رقم الرقم القياسي للصعود. انها ليست حادة جدا. مهملة ولكنها ليست كبيرة جدًا.
gpt	هذه مطلية مؤسسة نوعية جيدة. بيضا ميزة قوية وهم آمنون في غسالة الصحون. الألوان هي اختلاف لطيف من
gpt	ليس ما كنت أتوقعه ، أصغر من المتوقع ، مريح للغاية. جعله جعلته 4 نجوم الأجزاء البلاستيكية الصغيرة جدًا ، والغطاء شديد جدًا
gpt	تبدو رائعة ، تفعل بالضبط ما هو أن يكون واللمسة النهائية جيدة. لدي واحدة وصغيرة وصغيرة. أنا سعيد جدًا بالشراء.
gpt	أحببت هذا. أحبها. لقد حصلنا عليه منذ فترة طويلة جدًا.
gpt	هذا أفضل مبخرة. أنا أستخدمه في مجموعتي الصغيرة من النبيذ. من أشد المعجبين.
gpt	ورق البرشمان لطهي ملفات تعريف الارتباط والكعك والكعك. أنا أيضًا أحب أنه قابل للإزالة ويمكن إزالته. البلاستيك صلب وسهل التنظيف.
gpt	يعمل بشكل جيد. أستخدمه في صنع الآيس كريم لزوجي الذي يحب صنع الآيس كريم. اضطررت إلى مسواك بهذا ، لذا فهو كذلك
gpt	هذه طاولة رائعة. أنا أحب شكلها وملمسها ، وحجمها ومظهرها رائعان. أنا سعيد جدًا بالشراء.
gpt	أبحث عن ستائر أكثر من مريحة. هذه إضافة رائعة لنصنعها المزيد في المستقبل. الألوان رائعة.
gpt	كثرة تناول الأطعمة. اضطررت إلى حاويتين من البلاستيك في سلة المهملات
gpt	لقد اشتريت هذه حتى أتمكن من الحصول على مساحة أكبر على المنضدة الخاصة بي. هذه تعمل بشكل جيد وتبدو رائعة. اضطررت إلى الدرجة الثانية من الدرجة العلمية
gpt	ملاك النعمة جميل. هي ملاك. هي جميلة. لديها نظرة جميلة. سرير متين مريح للغاية.
gpt	أنا أحب هذه الوسادة الحريرية. إنه مريح وجميل. أنا سعيد جدًا بجودة الوسادة. الوسادة نفسها ذات جودة عالية و
gpt	هل ترغب في عمل ما يهم. نو نو نو نو نو نو نو نو
gpt	OMG ، من السهل تجميعها. المشكلة الوحيدة هي صعوبة الأمر الصعب. يصعب أيضًا تجميع الأجزاء البلاستيكية.
gpt	أنا حقا أحب القماش. أنا أحب ملمس النسيج. إنها بطانية وناعمة وناعمة. الألوان نابضة بالحياة والنسيج
gpt	هذا الفن الجداري جميل. تبدو تبدو القطع مثل الصورة ، والألوان رائعة. اللوحة قطعة فنية جميلة صلبة. يبدو رائعا في بلدي
gpt	حقا لا يعمل على النحو المنشود. الطريقة الوحيدة التي قامت بها هي مجرد رمي الكوب في الحوض. تنظيف
gpt	السجادة جميلة ، تحمل تحمل وزن الكوب الذي أرغب فيه. إنه صغير جدًا ، لكنه لا يستحق الذكر ، لكن إذا لم تفعل ذلك
human	أنا أحب هذه الستائر! جميع المناطق في غرفة المعيشة في مقصورتي الجديدة في الغابة. المواد المعلقة بشكل جيد. أنا بالتأكيد تشتري مرة أخرى!
human	يطير لا يتناسب مع الأخاديد. يجب أن يبرد الأمر. لجعلها لجعلها بدلاً من ذلك من الدخول إلى تحطيم.
human	منتج رائع. إنه طويل بما يكفي لا تسقط الأواني ، وهو قصير بما يكفي من الأوساط المنطقية في الأواني.
human	أنا أحب بطانة الأرفف الليف الخفيفة من ماركة con -act. سهل التركيب والإزالة بدون بقايا. من الصعب إزالة التلامس المنتظم ويترك علامة لاصقة على الرفوف.
human	هذه الوظيفة وظيفة واحدة ، ولا يصمد هذه الوظيفة. لا تغلق جوانب الكرة بإحكام بما يكفي لمنع جزيئات الشاي من الوصول إلى الماء. لا تشتريه ، احصل على شيء آخر.
human	هذا الصندوق الزنبركي قوي ومرتفع ، يستغرق بضع دقائق مع مفك البراغي لربط البراغي.
human	مسرور جدا بالجودة حتى الآن. لقد غسلته وجففته حسب التعليمات دون أي مشاكل. أنا شخصياً أحب السُمك ، ليس رقيقًا جدًا وبالتأكيد ليس رقيقًا - فقط IMO مناسب.
human	حجم وشكل رائعان ومن الجيد أن يكون لديك صينية صينية. اللون الأصفر أفتح من المتوقع ، ولون الليمون أكثر ، لكنه لون مشرق ولطيف في الطابق المظلم.
human	تساعد في الحصول على رباط رقيق. بشكل خاص ، الحصول على ألوان مختلفة في شكل خاص.
human	محبط تماما في هذا المنتج. لم أحصل على دفعة جيدة من الآيس كريم حتى الآن. يتجمد الخارج ولكن يبقى الداخل طريًا. .19.
human	جودة عالية في خدمة مريحة ، وتحافظ على ظروف الراحة في أوقات الانتظار.
human	على حقيقة أن هذه الرائحة تشبه رائحة السمك الفاسد. العرائس - احذروا. افتح قبل أسبوع على الأقل من الزفاف وافصل بتلاتك. اضطررت إلى رش المنجم يوميا ولم تختف الرائحة بعد.
human	أستخدمها في الصالون ، رموش والصبغات. أنا أحب اللون الأزرق إنه لطيف للغاية ويتناسب مع صالوني !! فقط أتمنى لو كان زر لديه إيقاف. لكن لا تموت بسرعة.
human	لقد قام بعمل جيدللللللللللللللللللللللللللللورد. من السهل جدًا تغيير الفرشاة وملء حاويات المياه وإفراغها. ، أريد أن أفعل ذلك.
human	هذا المنتج يعمل بشكل جيد ، لكن اللمبة تميل إلى السقوط من عمود التحريك غير القابل ، خاصةً. بشكل عام ، إنه يعمل بشكل جيد ، أتمنى أن يكون المصباح مناسبًا بشكل أفضل.
human	لقد نجح هذا بشكل رائع. سأعترف ، ما قلقة من بناء الغطاء ، لكن ، لكنني أقوم أحصل على مشاكل.
human	أحب طباعة ولون الصورة بعد الطباعة. قطع مميزة رائعة ولكن العداء بحجم عادي وبساط المساحة الصغيرة جدًا.
human	أكن أعرف أنني بحاجة إلى بعض الجراثيم. مكان ، مكان ، مكان ، مكان ، مكان مناسب ، وقت طويل ، وقت الفراغ ، وقت الفراغ ، وقت الفراغ ، وقت الفراغ. حلق عليه من مدى سهولة استخدامه.
human	جودة بناء متينة ، تعمل لطهي أشياء مثل السباغيتي. أنا أستخدمه أيضًا لأطباق المعكرونة العشوائية وما إلى ذلك. يعمل غطاء القفل بشكل جيد للغاية ، ويناسب بشكل آمن ويجعل عملية التصريف سهلة للغاية وبدون جهد.
human	لطيف ومتين ، الحجم والشكل في متناول اليد. من السهل قراءة العلامات. لم تستخدم المصفاة بعد ، لكنها قد تكون مفيدة على الطريق.
human	إنه سخان رائع لغرف النوم. يغلق عندما يصل إلى درجة الحرارة المطلوبة. يمكن أن تكون درجة الحرارة هذه.
human	يرجى ملاحظة أن مخصص للجمجمة ثلاثية الأبعاد الكبيرة ، وليس تلال ثلاثية الأبعاد الأصغر. أستخدم هذا لصنع لصنع جماجم السكر.
[truncated: 38,433 more rows]
